# Supplementary material for: Bis{2-[2-(isopropyl­ammonio)ethyl­imino­meth­yl]-6-methoxy­phenolato}nickel(II) dithio­cyanate
Source: Acta Crystallogr Sect E Struct Rep Online. 2008 Mar 29;64(Pt 4):m597–8. doi: 10.1107/S1600536808008052 (PMC2960988; doi:10.1107/S1600536808008052)
Supplement: Supplementary file 2 [file e-64-0m597-Isup2.hkl]

# 
# h,k,l, Fc-squared, Fo-squared, sigma(Fo-squared) and status flag 
# 
data_I
_shelx_title ' B in Pbca' 
_shelx_refln_list_code          4 
_shelx_F_calc_maximum      309.63 
_exptl_crystal_F_000      1368.00 
_reflns_d_resolution_high  0.7495 
 
loop_ 
 _symmetry_equiv_pos_as_xyz 
 'x, y, z' 
 '-x+1/2, -y, z+1/2' 
 '-x, y+1/2, -z+1/2' 
 'x+1/2, -y+1/2, -z' 
 '-x, -y, -z' 
 'x-1/2, y, -z-1/2' 
 'x, -y-1/2, z-1/2' 
 '-x-1/2, y-1/2, z' 
 
_cell_length_a    13.5200 
_cell_length_b     9.8100 
_cell_length_c    24.1020 
_cell_angle_alpha  90.000 
_cell_angle_beta   90.000 
_cell_angle_gamma  90.000 
 
_shelx_F_squared_multiplier     1.000 
 
loop_ 
 _refln_index_h 
 _refln_index_k 
 _refln_index_l 
 _refln_F_squared_calc 
 _refln_F_squared_meas 
 _refln_F_squared_sigma 
 _refln_observed_status 
   2   0   0    10775.01    10186.57    504.00 o 
   4   0   0    13169.11    12419.99    620.28 o 
   6   0   0      630.76      693.81     62.91 o 
   8   0   0     5891.19     5531.56    299.97 o 
  10   0   0     3584.93     3675.18    216.23 o 
  12   0   0     2579.55     2305.38    246.31 o 
  14   0   0        3.91       51.56     45.34 o 
  16   0   0       71.20      157.18     86.71 o 
   2   1   0      539.29      845.92     29.57 o 
   4   1   0    12181.79    11864.93    372.06 o 
   6   1   0     1659.72     1517.66     70.39 o 
   8   1   0        1.17      -19.32     19.32 o 
  10   1   0      134.57      181.46     33.43 o 
  12   1   0       95.08      170.17     70.12 o 
  14   1   0        1.08       -3.02     69.45 o 
  16   1   0        0.78       57.38     56.61 o 
   0   2   0    15922.62    16217.59    643.93 o 
   2   2   0    16875.71    17413.73    490.32 o 
   4   2   0    12123.54    13423.96    421.39 o 
   6   2   0     6038.91     5558.62    185.34 o 
   8   2   0     4243.64     4015.93    142.61 o 
  10   2   0      452.96      540.13     51.15 o 
  12   2   0      759.07      776.16     94.32 o 
  14   2   0      259.43      323.80     70.58 o 
  16   2   0      173.90       73.06     81.26 o 
   2   3   0       18.33       19.19     10.57 o 
   4   3   0       16.60       27.68     14.92 o 
   6   3   0     1461.14     1460.35     65.48 o 
   8   3   0      548.65      636.67     44.97 o 
  10   3   0      777.28      730.25     61.06 o 
  12   3   0      230.96      212.19    114.65 o 
  14   3   0       77.68       -8.14    108.33 o 
  16   3   0      145.45      193.65     66.92 o 
   0   4   0      230.21      314.34     51.23 o 
   2   4   0     5268.82     5148.05    156.27 o 
   4   4   0     5149.09     5176.50    159.53 o 
   6   4   0     1044.60     1160.09     59.03 o 
   8   4   0      301.86      327.27     34.57 o 
  10   4   0      691.18      763.89     75.06 o 
  12   4   0     1746.08     1610.96    147.38 o 
  14   4   0      528.68      420.48    107.12 o 
  16   4   0      157.01      107.60    109.69 o 
   2   5   0       46.88       48.87     15.41 o 
   4   5   0     3613.73     4056.73    139.26 o 
   6   5   0        2.04       -6.57     16.21 o 
   8   5   0      352.35      326.45     41.90 o 
  10   5   0     1032.43      890.26     83.05 o 
  12   5   0      339.75      390.08     61.50 o 
  14   5   0       21.20       84.66     90.59 o 
  16   5   0       12.35      147.46    163.40 o 
   0   6   0      214.57      259.10     35.64 o 
   2   6   0       15.98       23.46     16.78 o 
   4   6   0     2300.35     2340.66     88.19 o 
   6   6   0     1521.29     1627.95     94.32 o 
   8   6   0     1296.88     1251.65     83.61 o 
  10   6   0      435.28      338.60     77.25 o 
  12   6   0      362.00      515.67    181.24 o 
  14   6   0      138.86      151.83    105.66 o 
   2   7   0      536.00      510.54     39.14 o 
   4   7   0       23.51        3.57     20.28 o 
   6   7   0      580.88      655.96     87.87 o 
   8   7   0       27.13       70.06     87.00 o 
  10   7   0      222.61      179.97     71.90 o 
  12   7   0       36.08       67.99     68.78 o 
  14   7   0       19.63      -52.88    145.61 o 
   0   8   0     1750.97     1992.53    163.26 o 
   2   8   0      882.38     1006.86     68.20 o 
   4   8   0      326.48      289.87     44.64 o 
   6   8   0      137.50       95.44     43.26 o 
   8   8   0      516.69      544.82    141.77 o 
  10   8   0      145.47      146.86    116.69 o 
  12   8   0      131.70       39.32     73.31 o 
   2   9   0      100.26      173.63     54.89 o 
   4   9   0       42.60       36.41     44.16 o 
   6   9   0       14.80        8.58     44.65 o 
   8   9   0       92.14       95.37     66.24 o 
  10   9   0      153.28       45.45     66.66 o 
  12   9   0        0.98     -117.87    153.24 o 
   0  10   0       47.90        7.55     60.79 o 
   2  10   0      366.05      283.17     68.07 o 
   4  10   0      661.42      501.35     82.77 o 
   6  10   0      523.26      529.53     85.17 o 
   8  10   0      131.98      436.60    234.80 o 
  10  10   0       11.61      137.49     91.34 o 
   2  11   0        0.57       10.77     53.65 o 
   4  11   0        7.52      -50.79     54.32 o 
   6  11   0        0.46       21.79     72.76 o 
   8  11   0       27.94      112.76     83.69 o 
   0  12   0        2.80       72.90    114.31 o 
   2  12   0      365.17      422.98    179.44 o 
   4  12   0       42.21      108.89     98.42 o 
   6  12   0       15.74       34.60    120.73 o 
   1   1   1    34439.27    34456.95    747.29 o 
   2   1   1      124.32      167.96     11.34 o 
   3   1   1    19433.21    18821.06    412.51 o 
   4   1   1      134.20      168.15     12.85 o 
   5   1   1    10620.70    10428.95    247.20 o 
   6   1   1       50.85       36.38     11.45 o 
   7   1   1      452.17      566.28     28.33 o 
   8   1   1       95.90      107.34     16.52 o 
   9   1   1     3693.18     3535.78     97.16 o 
  10   1   1       28.70       27.90     22.21 o 
  11   1   1     3223.83     2997.56    105.36 o 
  12   1   1       65.03       51.56     22.74 o 
  13   1   1      597.47      499.81     67.26 o 
  14   1   1        0.09       21.92     28.97 o 
  15   1   1      173.84      228.23     43.95 o 
  16   1   1        3.88      -12.22     32.47 o 
  17   1   1      141.91       83.73     60.27 o 
   0   2   1    49479.07    45984.77   1281.96 o 
   1   2   1      494.06      384.03     13.69 o 
   2   2   1      682.94      579.77     18.28 o 
   3   2   1       90.08       68.18      9.09 o 
   4   2   1     4236.21     4118.92     92.85 o 
   5   2   1        3.84        6.25      8.82 o 
   6   2   1      525.65      546.95     25.17 o 
   7   2   1        0.66       10.39     10.77 o 
   8   2   1      489.87      559.11     28.59 o 
   9   2   1      323.22      366.40     25.21 o 
  10   2   1       27.72       77.26     26.64 o 
  11   2   1      289.12      286.40     31.51 o 
  12   2   1        4.34       27.74     24.34 o 
  13   2   1       92.82       69.38     30.76 o 
  14   2   1       62.32       68.55     58.01 o 
  15   2   1        7.74      -17.26     30.26 o 
  16   2   1        2.36       85.15     36.58 o 
  17   2   1        1.85      -10.05     56.48 o 
   1   3   1     1798.29     1844.34     43.00 o 
   2   3   1      136.09      170.56     11.49 o 
   3   3   1    10376.62    10633.48    216.60 o 
   4   3   1      481.87      466.23     21.96 o 
   5   3   1     6501.92     6590.49    146.03 o 
   6   3   1      932.71     1047.17     37.86 o 
   7   3   1     3153.69     3160.68     81.96 o 
   8   3   1       65.53       95.62     16.23 o 
   9   3   1     1193.04     1318.12     70.93 o 
  10   3   1       83.49      130.92     24.28 o 
  11   3   1      590.28      515.68     74.10 o 
  12   3   1       20.60       57.39     27.14 o 
  13   3   1      742.69      791.44     82.69 o 
  14   3   1        3.19       61.57     35.94 o 
  15   3   1      475.67      510.91     59.71 o 
  16   3   1        1.62      100.58     40.12 o 
  17   3   1      140.84      230.04     66.25 o 
   0   4   1     2138.35     2335.47     77.37 o 
   1   4   1       94.07      129.14     11.22 o 
   2   4   1      394.71      450.41     24.58 o 
   3   4   1      732.52      842.94     32.38 o 
   4   4   1        6.36       -0.68      8.98 o 
   5   4   1       69.29       41.54     12.21 o 
   6   4   1      171.18      204.96     17.39 o 
   7   4   1      501.73      649.90     31.38 o 
   8   4   1       25.17       25.17     14.69 o 
   9   4   1     1185.39     1097.34     52.21 o 
  10   4   1       29.59       74.70     24.69 o 
  11   4   1      371.59      332.99     37.03 o 
  12   4   1       76.34       84.87     38.61 o 
  13   4   1       44.18       74.26     44.87 o 
  14   4   1        0.56       42.24     44.78 o 
  15   4   1        0.05       18.64     35.84 o 
  16   4   1        0.02       31.03     43.79 o 
  17   4   1       12.56      -87.77     87.77 o 
   1   5   1     2730.53     2631.16     62.86 o 
   2   5   1        5.18       13.77      9.77 o 
   3   5   1      721.81      881.21     31.69 o 
   4   5   1      338.99      356.62     20.65 o 
   5   5   1     1009.82     1041.19     36.82 o 
   6   5   1      602.96      700.74     33.54 o 
   7   5   1     3134.32     2905.34     85.39 o 
   8   5   1      502.22      536.91     39.75 o 
   9   5   1      868.67      906.27     63.76 o 
  10   5   1       15.01       55.94     25.54 o 
  11   5   1      608.26      570.50     49.26 o 
  12   5   1       20.15       42.81     32.49 o 
  13   5   1      449.56      458.22     80.88 o 
  14   5   1        0.06       85.46     47.74 o 
  15   5   1      147.93      -35.61     66.15 o 
  16   5   1        7.51      138.86    114.10 o 
   0   6   1      579.40      571.24     52.72 o 
   1   6   1      212.95      269.48     26.05 o 
   2   6   1        7.61       18.08     11.60 o 
   3   6   1     2158.71     2303.30     60.87 o 
   4   6   1      349.62      417.93     24.01 o 
   5   6   1      282.53      309.68     22.45 o 
   6   6   1        0.85       21.15     15.70 o 
   7   6   1       90.44       54.22     19.45 o 
   8   6   1      128.13      194.52     32.95 o 
   9   6   1      496.09      482.69     51.26 o 
  10   6   1       90.89       96.42     34.35 o 
  11   6   1      508.73      480.76     54.76 o 
  12   6   1       46.17        8.75     42.16 o 
  13   6   1       20.63       36.59     62.18 o 
  14   6   1        3.18       45.84     71.09 o 
  15   6   1       18.82      -93.42     93.42 o 
   1   7   1      890.55      971.49     37.55 o 
   2   7   1        4.12      -10.63     13.55 o 
   3   7   1     1610.83     1472.84     69.29 o 
   4   7   1      291.26      362.84     27.76 o 
   5   7   1      706.68      797.69     41.90 o 
   6   7   1        1.93       -2.31     19.97 o 
   7   7   1      345.81      452.72     63.72 o 
   8   7   1       94.50      181.66     55.38 o 
   9   7   1     1490.57     1306.60    119.10 o 
  10   7   1      207.28      239.63     55.04 o 
  11   7   1       90.06       45.92     62.50 o 
  12   7   1        2.59       21.44     46.94 o 
  13   7   1       68.46       30.08     75.48 o 
  14   7   1        1.11       81.69    105.81 o 
   0   8   1      743.41      888.05     62.89 o 
   1   8   1        0.38        5.12     19.21 o 
   2   8   1      320.33      357.42     31.35 o 
   3   8   1      189.66      238.90     28.42 o 
   4   8   1        0.72       43.36     22.88 o 
   5   8   1       57.74       44.44     24.27 o 
   6   8   1       22.76       56.47     28.17 o 
   7   8   1        3.11       31.27     29.77 o 
   8   8   1        1.30       62.32     47.69 o 
   9   8   1        1.40       50.47     45.80 o 
  10   8   1       14.49        3.19     40.98 o 
  11   8   1       67.67      100.81     49.92 o 
  12   8   1        0.65      -20.34     49.81 o 
  13   8   1        0.08       42.97     77.35 o 
   1   9   1      522.58      387.45     39.61 o 
   2   9   1        0.59      -26.19     26.19 o 
   3   9   1      454.20      504.52     52.61 o 
   4   9   1       71.94       32.65     33.03 o 
   5   9   1      348.28      470.75     63.31 o 
   6   9   1       46.32       88.20     32.79 o 
   7   9   1      245.93      342.19     48.69 o 
   8   9   1        3.28      -17.09     43.24 o 
   9   9   1      177.77      247.56     56.13 o 
  10   9   1        0.01      115.01     51.56 o 
  11   9   1      102.31      204.71     58.94 o 
  12   9   1        3.95        1.69     61.50 o 
  13   9   1       23.46     -118.59    118.59 o 
   0  10   1       15.32       10.85     55.37 o 
   1  10   1      124.65       90.18     38.47 o 
   2  10   1       44.43       34.00     37.47 o 
   3  10   1       38.84       63.95     39.57 o 
   4  10   1       37.73        3.46     36.22 o 
   5  10   1        1.55       16.45     40.55 o 
   6  10   1        1.44       20.45     47.39 o 
   7  10   1       63.17       43.75     44.66 o 
   8  10   1        1.27       77.10     48.24 o 
   9  10   1       31.73       99.90     52.10 o 
  10  10   1        2.57       -2.94     53.66 o 
  11  10   1        0.83        0.98    111.25 o 
   1  11   1       45.91       83.42     51.01 o 
   2  11   1        0.21      -25.25     40.56 o 
   3  11   1      303.03      336.81     53.77 o 
   4  11   1        0.01      -36.07     38.14 o 
   5  11   1       86.93       83.16     44.33 o 
   6  11   1       51.18      157.25     62.31 o 
   7  11   1      279.14      329.54     65.12 o 
   8  11   1        8.50      -51.29     51.29 o 
   0  12   1       28.29        3.24     78.97 o 
   1  12   1       50.24       38.81     60.07 o 
   2  12   1       19.99       52.76     60.24 o 
   3  12   1       13.60       -0.56     51.84 o 
   4  12   1        2.52      -26.05     55.97 o 
   5  12   1        2.99      -49.58     60.21 o 
   6  12   1        3.06      -73.26     73.26 o 
   0   0   2    76467.86    64874.93   2547.48 o 
   1   0   2     3513.41     3101.44     98.81 o 
   2   0   2      165.51       77.46      7.92 o 
   3   0   2    61538.95    55433.25   1700.47 o 
   4   0   2      588.71      754.66     39.83 o 
   5   0   2       52.61       52.92     22.25 o 
   6   0   2       86.62       70.62     18.99 o 
   7   0   2     2707.63     2275.99     96.25 o 
   8   0   2     1426.51     1641.66     80.88 o 
   9   0   2      491.37      558.64     47.49 o 
  10   0   2     4373.12     4027.88    167.34 o 
  11   0   2      840.67      654.16     58.94 o 
  12   0   2     3666.11     3183.03    171.54 o 
  13   0   2      262.78      322.33     54.50 o 
  14   0   2      150.15      120.56     54.96 o 
  15   0   2        0.18       44.88     39.84 o 
  16   0   2      164.82      178.36    109.11 o 
  17   0   2        5.00      -67.33     88.11 o 
   1   1   2     2535.49     1955.83     51.62 o 
   2   1   2     2107.56     2102.64     49.79 o 
   3   1   2      912.84      941.84     26.86 o 
   4   1   2      775.85      810.00     26.42 o 
   5   1   2     5927.63     5449.49    133.41 o 
   6   1   2       29.06       26.13     10.49 o 
   7   1   2     3883.94     3766.85     98.50 o 
   8   1   2      399.39      432.27     26.46 o 
   9   1   2      412.93      447.49     31.34 o 
  10   1   2        1.48      -17.99     17.99 o 
  11   1   2      201.30      353.38     41.87 o 
  12   1   2       13.05       -5.01     24.69 o 
  13   1   2       83.76      127.63     27.99 o 
  14   1   2       21.29       41.63     27.43 o 
  15   1   2       46.53      103.91     37.54 o 
  16   1   2        1.37       59.07     37.71 o 
  17   1   2        2.72       56.74     62.44 o 
   0   2   2    13587.86    14678.27    414.13 o 
   1   2   2     1891.06     2043.01     45.16 o 
   2   2   2      204.96      196.84     10.69 o 
   3   2   2    18076.54    18427.49    385.13 o 
   4   2   2     6528.32     6578.85    143.31 o 
   5   2   2      691.94      535.71     22.24 o 
   6   2   2     4858.15     4939.50    117.53 o 
   7   2   2     3852.78     3826.32     95.10 o 
   8   2   2     3393.39     3314.13     85.70 o 
   9   2   2      713.03      645.78     35.41 o 
  10   2   2     1547.55     1581.85     61.72 o 
  11   2   2       16.49       20.71     21.35 o 
  12   2   2     1652.95     1610.71     82.32 o 
  13   2   2       57.78       -9.78     65.37 o 
  14   2   2      267.92      216.53     53.37 o 
  15   2   2        0.94       32.52     28.60 o 
  16   2   2      148.04      143.10     43.28 o 
  17   2   2        1.55       49.18     60.83 o 
   1   3   2      284.09      351.61     15.44 o 
   2   3   2     2810.01     2859.86     63.65 o 
   3   3   2     5763.70     5344.35    118.38 o 
   4   3   2     1661.01     1672.48     44.08 o 
   5   3   2      360.45      407.65     20.30 o 
   6   3   2      907.19      968.72     34.50 o 
   7   3   2      423.53      363.61     22.66 o 
   8   3   2      226.61      242.11     20.79 o 
   9   3   2       11.90       27.39     16.12 o 
  10   3   2      145.43      152.94     22.72 o 
  11   3   2        0.15       12.79     22.75 o 
  12   3   2        1.49        3.90     24.71 o 
  13   3   2       53.59      128.40     35.94 o 
  14   3   2       71.49       87.69     39.28 o 
  15   3   2       13.17       26.23     37.31 o 
  16   3   2       31.66       25.07     36.99 o 
  17   3   2        5.77       40.89     67.10 o 
   0   4   2     6142.24     6090.75    181.70 o 
   1   4   2      561.37      562.66     26.74 o 
   2   4   2     7537.73     7761.60    161.64 o 
   3   4   2      951.15     1080.83     38.98 o 
   4   4   2     4868.64     5150.16    122.71 o 
   5   4   2      601.68      650.86     28.06 o 
   6   4   2     3498.35     3229.86     83.37 o 
   7   4   2      220.80      263.44     20.06 o 
   8   4   2     3031.33     2974.95     92.22 o 
   9   4   2      304.87      337.20     29.80 o 
  10   4   2      266.12      240.64     32.37 o 
  11   4   2      148.17      197.54     39.90 o 
  12   4   2      839.97      879.61     66.50 o 
  13   4   2       11.64       23.50     34.27 o 
  14   4   2      419.45      418.93     55.45 o 
  15   4   2       21.86        9.29     34.76 o 
  16   4   2      140.88      276.03     69.89 o 
  17   4   2        0.20       33.74     98.07 o 
   1   5   2     2422.48     2518.93     60.60 o 
   2   5   2     4232.74     4126.75     92.24 o 
   3   5   2      839.30      847.29     31.02 o 
   4   5   2      116.74      121.04     15.27 o 
   5   5   2      271.71      280.06     20.24 o 
   6   5   2        0.02       15.54     15.05 o 
   7   5   2        0.10       31.77     15.41 o 
   8   5   2      146.34      192.00     26.76 o 
   9   5   2      568.69      545.82     43.32 o 
  10   5   2       94.69      106.19     28.17 o 
  11   5   2      246.11      263.31     37.08 o 
  12   5   2      265.63      353.87     58.56 o 
  13   5   2       27.06       15.00     37.44 o 
  14   5   2        4.13       54.13     45.69 o 
  15   5   2        3.09       91.92     54.22 o 
  16   5   2       11.76       81.51    108.59 o 
   0   6   2     3341.54     3557.97    117.46 o 
   1   6   2      432.77      488.84     29.02 o 
   2   6   2     1870.88     1805.28     62.28 o 
   3   6   2       34.21       65.90     14.93 o 
   4   6   2     2480.51     2417.17     63.39 o 
   5   6   2      252.89      262.73     23.59 o 
   6   6   2     2071.51     1954.32     68.84 o 
   7   6   2      123.03       94.30     23.51 o 
   8   6   2     1775.65     1616.69     82.17 o 
   9   6   2       81.34       91.35     32.89 o 
  10   6   2      323.44      310.18     46.32 o 
  11   6   2       16.45      -30.53     30.53 o 
  12   6   2      238.50      203.84     51.23 o 
  13   6   2        3.58      -42.60     42.60 o 
  14   6   2       75.53       91.91     77.08 o 
  15   6   2        1.21       27.17    105.08 o 
   1   7   2      215.17      157.73     19.77 o 
   2   7   2      658.97      704.36     37.72 o 
   3   7   2     1119.52     1115.07     44.56 o 
   4   7   2       10.44        8.77     16.32 o 
   5   7   2        1.90       15.92     16.77 o 
   6   7   2        2.27      -19.67     19.67 o 
   7   7   2      107.19      119.40     32.35 o 
   8   7   2       40.88       68.05     30.03 o 
   9   7   2        0.05       50.08     41.31 o 
  10   7   2      134.41      124.36     46.77 o 
  11   7   2        3.56       46.24     47.08 o 
  12   7   2        4.11       74.39     49.27 o 
  13   7   2        1.30      114.56     64.96 o 
  14   7   2        1.22        3.53     96.49 o 
   0   8   2     1777.11     1841.56     93.71 o 
   1   8   2      367.27      324.38     28.86 o 
   2   8   2      742.17      712.45     50.25 o 
   3   8   2      541.30      506.70     39.16 o 
   4   8   2      868.02      843.22     47.44 o 
   5   8   2        2.45       14.55     22.60 o 
   6   8   2      396.61      532.56     45.59 o 
   7   8   2        9.25       70.14     34.25 o 
   8   8   2      263.56      239.18     42.05 o 
   9   8   2      124.10       28.02     67.08 o 
  10   8   2      265.63      422.35     97.58 o 
  11   8   2       36.75       38.95     45.21 o 
  12   8   2       94.07      101.28     59.78 o 
  13   8   2        3.52      -75.07     75.07 o 
   1   9   2      174.07      158.84     33.19 o 
   2   9   2      116.76      121.20     32.85 o 
   3   9   2        7.48      -18.35     26.76 o 
   4   9   2       33.34        1.76     27.03 o 
   5   9   2       20.24       31.74     28.88 o 
   6   9   2        2.47       26.45     32.52 o 
   7   9   2       33.29       72.78     41.99 o 
   8   9   2       77.48       66.00     45.37 o 
   9   9   2        2.04      -19.76     42.48 o 
  10   9   2        2.62       52.58     46.96 o 
  11   9   2        0.02      -45.50     45.50 o 
  12   9   2       14.26       81.79     69.19 o 
  13   9   2       15.95      126.17    132.39 o 
   0  10   2      122.52      175.84     60.19 o 
   1  10   2        4.42       10.01     32.29 o 
   2  10   2      289.98      314.85     49.59 o 
   3  10   2       11.17       17.83     36.98 o 
   4  10   2      326.54      315.30     76.34 o 
   5  10   2       11.43       14.72     35.86 o 
   6  10   2      268.21      239.54     50.73 o 
   7  10   2       33.89       60.47     46.42 o 
   8  10   2      171.01      180.51     55.16 o 
   9  10   2       26.81      115.22     56.63 o 
  10  10   2       22.32      197.73     63.04 o 
  11  10   2        0.39      -52.45     81.99 o 
   1  11   2        8.23      -37.39     41.67 o 
   2  11   2        0.01       -4.31     42.84 o 
   3  11   2       22.23       22.60     40.33 o 
   4  11   2       22.04       30.27     41.65 o 
   5  11   2        0.02       22.73     41.03 o 
   6  11   2        1.08       17.52     69.55 o 
   7  11   2        5.36      109.97     54.66 o 
   8  11   2       15.80        3.33     54.54 o 
   0  12   2        0.66      -15.83     82.02 o 
   1  12   2       68.85       70.98     60.61 o 
   2  12   2      155.76      111.48     63.18 o 
   3  12   2        4.26       24.47     59.28 o 
   4  12   2       26.88       45.27     56.92 o 
   5  12   2        3.97      -37.38     63.89 o 
   6  12   2       19.78      -77.37     77.37 o 
   7  12   2        3.90      -96.43    121.21 o 
   1   1   3     4096.13     4601.36     98.31 o 
   2   1   3        4.69        1.85      5.62 o 
   3   1   3      373.65      226.29     14.65 o 
   4   1   3     1680.43     1487.73     42.58 o 
   5   1   3     2330.33     2516.51     63.43 o 
   6   1   3       43.22       97.67     12.33 o 
   7   1   3     1517.85     1457.78     48.75 o 
   8   1   3      463.13      653.87     31.87 o 
   9   1   3     5885.16     5588.83    154.37 o 
  10   1   3       27.17       22.99     26.11 o 
  11   1   3     2173.84     1976.22     81.77 o 
  12   1   3       14.40        9.18     22.32 o 
  13   1   3      638.65      598.22     54.69 o 
  14   1   3       24.39       -0.93     27.29 o 
  15   1   3      491.69      639.30     67.69 o 
  16   1   3       19.81       30.15     38.85 o 
  17   1   3      182.50      238.74     82.46 o 
   0   2   3    23047.72    21961.92    679.78 o 
   1   2   3      601.48      508.55     18.89 o 
   2   2   3     1897.08     1779.06     42.85 o 
   3   2   3     8197.79     7577.27    162.65 o 
   4   2   3      338.07      314.78     16.20 o 
   5   2   3      239.43      356.21     26.67 o 
   6   2   3        0.15       24.89      9.76 o 
   7   2   3        1.46       47.29     12.59 o 
   8   2   3      238.22      256.92     21.41 o 
   9   2   3      912.44      971.38     46.49 o 
  10   2   3        0.27       66.61     19.09 o 
  11   2   3      167.60      150.94     26.99 o 
  12   2   3       58.39      146.45     30.58 o 
  13   2   3       72.23       59.81     28.91 o 
  14   2   3       90.47      175.91     38.45 o 
  15   2   3        4.46        5.86     30.88 o 
  16   2   3        6.26       -7.47     38.49 o 
  17   2   3        4.40      -58.34     58.34 o 
   1   3   3      527.98      701.15     22.98 o 
   2   3   3     1834.45     1935.65     48.04 o 
   3   3   3    18825.73    17978.11    377.32 o 
   4   3   3      144.87      147.46     12.16 o 
   5   3   3     8537.95     8436.22    183.84 o 
   6   3   3      154.28      161.29     14.84 o 
   7   3   3     2184.04     2051.08     56.81 o 
   8   3   3      233.31      309.89     24.40 o 
   9   3   3      957.45      950.27     53.06 o 
  10   3   3      206.10      315.03     29.60 o 
  11   3   3     1069.64     1077.10     65.78 o 
  12   3   3      107.52       36.92     25.87 o 
  13   3   3      866.84      925.84    102.55 o 
  14   3   3        3.55       24.21     44.32 o 
  15   3   3      153.60      175.10     45.64 o 
  16   3   3        2.59       80.44     38.42 o 
  17   3   3      162.39       91.67     74.83 o 
   0   4   3     1344.07     1218.54     47.96 o 
   1   4   3      304.83      384.12     19.82 o 
   2   4   3     2423.28     2281.70     54.20 o 
   3   4   3     3313.52     3470.85     81.91 o 
   4   4   3      458.37      506.73     33.36 o 
   5   4   3        0.01        3.85      9.55 o 
   6   4   3      754.72      712.57     32.54 o 
   7   4   3      921.25     1062.81     42.13 o 
   8   4   3      113.15      210.96     24.07 o 
   9   4   3        1.08       10.28     17.61 o 
  10   4   3      163.89      137.56     24.26 o 
  11   4   3       46.88       29.41     26.23 o 
  12   4   3       20.49       71.69     32.13 o 
  13   4   3       49.70      107.65     42.08 o 
  14   4   3        4.74       25.99     37.29 o 
  15   4   3        5.93       59.72     43.73 o 
  16   4   3        1.60       23.54     55.99 o 
  17   4   3        2.25      110.89    102.76 o 
   1   5   3     1737.57     1797.23     47.01 o 
   2   5   3      394.29      411.28     22.63 o 
   3   5   3    13775.64    13511.35    289.81 o 
   4   5   3      376.66      478.36     27.99 o 
   5   5   3     5637.02     5472.86    126.97 o 
   6   5   3      162.46      180.40     20.04 o 
   7   5   3      665.46      666.31     36.87 o 
   8   5   3      135.03      182.66     23.66 o 
   9   5   3     1412.14     1376.42     63.96 o 
  10   5   3       30.67       45.03     25.44 o 
  11   5   3      114.24      175.52     38.62 o 
  12   5   3        0.03       -4.01     36.68 o 
  13   5   3      203.27      200.59     52.13 o 
  14   5   3        9.76       78.72     45.63 o 
  15   5   3      115.99       68.62     53.69 o 
  16   5   3        5.25      -22.31     67.49 o 
   0   6   3       70.75       72.97     18.62 o 
   1   6   3        9.62        8.78     10.93 o 
   2   6   3      344.12      344.74     20.79 o 
   3   6   3      156.99      151.09     16.35 o 
   4   6   3      367.27      416.51     29.47 o 
   5   6   3      300.29      250.83     28.55 o 
   6   6   3       21.57        8.90     15.98 o 
   7   6   3       19.82        3.42     18.36 o 
   8   6   3      313.88      382.85     37.77 o 
   9   6   3      736.40      654.25     66.96 o 
  10   6   3      236.68      221.22     41.90 o 
  11   6   3      243.63      213.13     42.56 o 
  12   6   3        0.10       -5.98     51.27 o 
  13   6   3       12.27       40.07     52.49 o 
  14   6   3        9.60       -4.09     73.73 o 
  15   6   3        0.93      -64.46     93.31 o 
   1   7   3     4690.51     4153.02    114.81 o 
   2   7   3      871.17      994.64     41.08 o 
   3   7   3      515.91      597.31     34.02 o 
   4   7   3       76.01      102.25     20.60 o 
   5   7   3      593.90      538.88     36.09 o 
   6   7   3        0.26       25.07     19.49 o 
   7   7   3      965.06      891.54     56.29 o 
   8   7   3       97.20       49.81     28.52 o 
   9   7   3      468.84      570.04     83.43 o 
  10   7   3      216.14      218.88     53.05 o 
  11   7   3      506.01      444.03     66.32 o 
  12   7   3       37.76       80.03     52.68 o 
  13   7   3       22.81       20.84     59.49 o 
  14   7   3        1.70       19.34    111.53 o 
   0   8   3       42.69       29.66     32.14 o 
   1   8   3      300.23      362.06     30.04 o 
   2   8   3        0.03       -3.19     19.77 o 
   3   8   3        3.98       15.04     20.64 o 
   4   8   3       52.05       79.11     24.30 o 
   5   8   3       58.10       36.82     25.44 o 
   6   8   3        0.88      -18.12     24.10 o 
   7   8   3       24.29       -6.58     28.66 o 
   8   8   3        9.47       29.05     32.16 o 
   9   8   3       39.09       52.33     45.88 o 
  10   8   3        9.17       42.71     44.25 o 
  11   8   3        8.91       35.17     46.62 o 
  12   8   3        2.15       55.58     60.82 o 
  13   8   3        3.97      -48.95     68.69 o 
   1   9   3      158.41      226.91     33.55 o 
   2   9   3        3.36       -4.02     23.53 o 
   3   9   3      299.79      298.36     35.64 o 
   4   9   3        9.38       14.17     28.53 o 
   5   9   3      263.98      272.90     39.66 o 
   6   9   3       23.19       48.40     32.49 o 
   7   9   3      382.15      556.73     97.00 o 
   8   9   3       14.58       -9.44     36.51 o 
   9   9   3      238.21      297.67     59.02 o 
  10   9   3       16.60       65.58     50.18 o 
  11   9   3       35.45       96.28     57.89 o 
  12   9   3        1.28      -16.41    106.05 o 
   0  10   3      138.68      169.96    106.46 o 
   1  10   3      152.99      136.17     55.24 o 
   2  10   3        0.03       56.42     39.01 o 
   3  10   3       38.45       31.14     40.74 o 
   4  10   3       15.59       20.26     35.46 o 
   5  10   3        0.58        5.68     34.88 o 
   6  10   3        4.55       36.68     39.26 o 
   7  10   3        0.61      -22.25     39.13 o 
   8  10   3        0.03       78.26     41.84 o 
   9  10   3        1.68        4.13     49.38 o 
  10  10   3        0.30       63.07     56.43 o 
  11  10   3        3.22      139.49    127.04 o 
   1  11   3       29.59       29.42     44.17 o 
   2  11   3       18.31       38.74     45.10 o 
   3  11   3       95.69       31.94     48.77 o 
   4  11   3       16.54       28.67     38.63 o 
   5  11   3       45.70       10.46     41.74 o 
   6  11   3       30.41       89.27     46.85 o 
   7  11   3       78.39       69.57     67.41 o 
   8  11   3        0.27       73.03     60.19 o 
   0  12   3       87.00       12.03     77.69 o 
   1  12   3        1.09      -41.99     55.51 o 
   2  12   3       26.20       38.48     58.07 o 
   3  12   3        2.12        4.94     51.32 o 
   4  12   3        0.76       23.28     64.18 o 
   5  12   3        1.48      -53.56     79.74 o 
   6  12   3        0.02       69.21     74.11 o 
   0   0   4     1328.47     1131.05     53.33 o 
   1   0   4    11912.70    12382.55    383.15 o 
   2   0   4    10245.45    11723.42    331.92 o 
   3   0   4      315.60      324.27     36.36 o 
   4   0   4    24442.45    23522.72    662.30 o 
   5   0   4     2648.10     2489.34     88.85 o 
   6   0   4     2743.61     2494.13     91.96 o 
   7   0   4        1.47       -3.56     15.28 o 
   8   0   4     2589.84     2695.08    102.56 o 
   9   0   4      804.34     1039.06     70.58 o 
  10   0   4     3334.51     3113.97    147.40 o 
  11   0   4       18.11      -10.77     27.47 o 
  12   0   4     1168.89     1095.65    105.89 o 
  13   0   4      156.48      139.89     50.75 o 
  14   0   4      523.15      375.85     86.51 o 
  15   0   4        6.13       18.69     50.51 o 
  16   0   4      276.92      303.30     74.12 o 
  17   0   4        0.98      -70.13     79.74 o 
   1   1   4      679.49      748.54     19.67 o 
   2   1   4    16637.68    16670.62    332.63 o 
   3   1   4      126.48      143.00     13.54 o 
   4   1   4     4009.68     3628.99     92.30 o 
   5   1   4     1762.87     1661.39     49.07 o 
   6   1   4      702.24      664.99     27.90 o 
   7   1   4      278.55      378.77     25.60 o 
   8   1   4      387.57      407.34     28.27 o 
   9   1   4       15.70       68.87     19.45 o 
  10   1   4      238.70      207.94     30.80 o 
  11   1   4       36.81       66.16     21.66 o 
  12   1   4       30.80       23.41     23.90 o 
  13   1   4       20.66       25.01     27.21 o 
  14   1   4       11.00       31.02     33.93 o 
  15   1   4        4.48       53.33     32.84 o 
  16   1   4       14.62       50.61     63.87 o 
  17   1   4        0.07       12.67     57.09 o 
   0   2   4    95872.33    93339.48   2597.07 o 
   1   2   4    24231.00    23887.00    549.28 o 
   2   2   4     2126.27     2316.17     61.23 o 
   3   2   4     3573.17     3502.14     89.02 o 
   4   2   4      703.15      623.02     28.86 o 
   5   2   4       70.09      130.11     12.01 o 
   6   2   4     3773.34     3610.49     89.47 o 
   7   2   4      409.94      537.26     26.93 o 
   8   2   4     2956.32     3071.31     92.52 o 
   9   2   4      347.61      497.44     33.29 o 
  10   2   4     1461.29     1615.82     78.31 o 
  11   2   4       15.85       11.40     22.77 o 
  12   2   4     1860.00     1696.89     85.78 o 
  13   2   4      124.63      178.00     33.15 o 
  14   2   4      208.22      239.56     42.09 o 
  15   2   4        1.90       38.62     37.97 o 
  16   2   4      116.58      119.93     44.80 o 
  17   2   4        0.02        1.60     62.15 o 
   1   3   4        5.88       -4.74      7.83 o 
   2   3   4      886.27      925.35     37.89 o 
   3   3   4     4836.58     4684.49    105.17 o 
   4   3   4      268.77      297.41     15.64 o 
   5   3   4       42.86       54.79     10.19 o 
   6   3   4      666.29      633.17     28.08 o 
   7   3   4      171.15      239.88     17.27 o 
   8   3   4     1046.11     1080.74     49.17 o 
   9   3   4        0.20       -5.48     15.92 o 
  10   3   4      213.88      212.53     28.38 o 
  11   3   4      114.09      138.33     40.06 o 
  12   3   4        1.95       -1.84     22.95 o 
  13   3   4        4.71       53.15     32.56 o 
  14   3   4        4.26       12.80     31.72 o 
  15   3   4        0.75       13.38     31.04 o 
  16   3   4        6.70       10.03     37.22 o 
  17   3   4        8.40       80.46     96.84 o 
   0   4   4     7985.05     7957.38    233.84 o 
   1   4   4      407.49      419.97     18.15 o 
   2   4   4     3087.47     2974.89     71.36 o 
   3   4   4      443.39      394.49     19.53 o 
   4   4   4     8024.81     8263.43    181.64 o 
   5   4   4      272.28      374.10     27.49 o 
   6   4   4     3885.11     3749.11     95.68 o 
   7   4   4       40.46       23.67     16.15 o 
   8   4   4     3791.15     3452.66     98.33 o 
   9   4   4      204.86      179.92     24.44 o 
  10   4   4       48.33       62.30     22.03 o 
  11   4   4       10.05       25.55     24.83 o 
  12   4   4      401.89      467.78     51.95 o 
  13   4   4       22.77       31.22     32.52 o 
  14   4   4      354.03      412.57     71.86 o 
  15   4   4        6.84       -2.93     44.65 o 
  16   4   4      107.50       25.37     53.60 o 
  17   4   4        1.37     -120.44    151.25 o 
   1   5   4      565.56      653.37     27.90 o 
   2   5   4      952.02      963.80     35.79 o 
   3   5   4       27.56      100.64     13.09 o 
   4   5   4       40.89       95.76     21.26 o 
   5   5   4       25.37       53.16     14.72 o 
   6   5   4       26.56       50.38     16.05 o 
   7   5   4      303.24      294.66     25.93 o 
   8   5   4      351.68      341.87     28.80 o 
   9   5   4     1183.77     1177.94     63.10 o 
  10   5   4        0.45        9.95     26.91 o 
  11   5   4      245.26      187.43     45.92 o 
  12   5   4       37.03       25.08     39.09 o 
  13   5   4       79.19       59.91     75.76 o 
  14   5   4        1.47       52.87     44.11 o 
  15   5   4        9.64       35.35     55.32 o 
  16   5   4        8.07       12.40     85.20 o 
   0   6   4     4490.08     4628.18    146.59 o 
   1   6   4      222.28      319.17     19.56 o 
   2   6   4     3347.06     3083.75     78.62 o 
   3   6   4      443.05      471.21     30.46 o 
   4   6   4     1087.11      966.65     45.98 o 
   5   6   4        0.01       10.66     15.55 o 
   6   6   4     1136.07     1118.25     50.65 o 
   7   6   4       24.72       -0.74     18.30 o 
   8   6   4      764.35      830.46     63.01 o 
   9   6   4        1.78       39.94     25.56 o 
  10   6   4      312.00      259.65     43.27 o 
  11   6   4      123.57      151.46     41.37 o 
  12   6   4      224.16      224.27     69.60 o 
  13   6   4       12.61       87.35     48.10 o 
  14   6   4       83.21      155.13     64.18 o 
  15   6   4        1.46      -71.19     96.38 o 
   1   7   4        5.27       27.75     16.92 o 
   2   7   4      133.65      142.59     20.96 o 
   3   7   4       45.24       74.10     21.06 o 
   4   7   4      139.06      127.90     21.64 o 
   5   7   4      101.06      164.68     23.76 o 
   6   7   4      266.60      280.78     28.95 o 
   7   7   4       43.04       88.22     30.53 o 
   8   7   4        1.35       19.94     28.77 o 
   9   7   4      157.55      168.06     34.36 o 
  10   7   4        0.44       80.89     36.37 o 
  11   7   4        2.82      -10.31     42.02 o 
  12   7   4       22.48       46.54     53.34 o 
  13   7   4        5.12       44.52     64.52 o 
  14   7   4        0.03       -9.67     79.29 o 
   0   8   4      397.85      473.13     57.99 o 
   1   8   4       42.74       28.01     20.86 o 
   2   8   4      445.91      438.41     35.61 o 
   3   8   4      616.87      508.67     39.22 o 
   4   8   4      642.66      679.18     53.51 o 
   5   8   4       28.35       23.20     21.67 o 
   6   8   4      555.31      571.46     52.22 o 
   7   8   4        7.29       84.02     33.65 o 
   8   8   4       82.25       87.37     45.06 o 
   9   8   4      252.28      161.02     44.46 o 
  10   8   4      469.27      395.86     92.26 o 
  11   8   4        3.45       -3.13     45.14 o 
  12   8   4       82.07      128.71     65.33 o 
  13   8   4       20.99      109.99    143.28 o 
  14   8   4       53.10       66.78    138.51 o 
   1   9   4      273.90      235.62     38.93 o 
   2   9   4       62.56       31.07     26.03 o 
   3   9   4        2.74       -6.66     25.24 o 
   4   9   4      106.43       99.16     29.88 o 
   5   9   4        0.02        7.18     28.81 o 
   6   9   4        0.02       24.15     32.05 o 
   7   9   4       52.42       51.71     34.26 o 
   8   9   4      201.63      112.94     48.32 o 
   9   9   4        0.48       57.84     39.88 o 
  10   9   4       37.09       10.57     61.09 o 
  11   9   4        2.50      104.30     92.26 o 
  12   9   4        2.20       35.38    118.01 o 
   0  10   4       19.62        8.98     53.59 o 
   1  10   4       63.83       66.77     38.40 o 
   2  10   4      175.19      156.03     45.77 o 
   3  10   4      165.23      201.56     42.70 o 
   4  10   4      150.64      204.81     42.50 o 
   5  10   4       37.93       71.77     35.32 o 
   6  10   4       72.02       87.89     36.53 o 
   7  10   4        0.02       27.26     36.10 o 
   8  10   4      162.09      189.86     52.38 o 
   9  10   4        2.10       70.62     53.02 o 
  10  10   4       83.24       84.67     58.29 o 
  11  10   4        0.60      124.91    123.64 o 
   1  11   4        8.02        4.36     43.13 o 
   2  11   4        5.00      -42.04     42.04 o 
   3  11   4        0.48       13.20     39.58 o 
   4  11   4       39.08       76.67     39.78 o 
   5  11   4        6.50       46.02     44.46 o 
   6  11   4       11.08       44.23     46.93 o 
   7  11   4       15.06       31.11     49.92 o 
   8  11   4        3.50       63.22     67.78 o 
   0  12   4       11.07      -72.29     79.27 o 
   1  12   4       28.97       18.17     69.03 o 
   2  12   4       57.88       49.67     65.66 o 
   3  12   4        2.45       16.46     54.59 o 
   4  12   4       38.73       45.98     62.65 o 
   5  12   4        0.30       25.03     90.93 o 
   6  12   4       56.13       -4.98     90.74 o 
   1   1   5    24890.52    25225.51    520.79 o 
   2   1   5     7355.67     6723.15    137.72 o 
   3   1   5    10961.95    11309.12    239.43 o 
   4   1   5     1417.62     1289.80     38.59 o 
   5   1   5     8223.95     8412.83    192.39 o 
   6   1   5     9769.40     9495.51    217.33 o 
   7   1   5     4796.74     4538.39    117.99 o 
   8   1   5      197.95      248.12     22.36 o 
   9   1   5     2860.74     2863.84     90.79 o 
  10   1   5      420.60      372.91     31.24 o 
  11   1   5     1168.89     1189.29     63.74 o 
  12   1   5        0.27        9.81     21.66 o 
  13   1   5      258.53      293.08     43.81 o 
  14   1   5       19.20       55.63     39.20 o 
  15   1   5      300.99      361.60     47.94 o 
  16   1   5        2.03       50.40     42.20 o 
  17   1   5      165.89      180.94     70.91 o 
   0   2   5      533.49      384.76     26.48 o 
   1   2   5    35528.65    35315.18    732.27 o 
   2   2   5     1521.58     1452.27     39.74 o 
   3   2   5      492.81      551.57     29.26 o 
   4   2   5       89.91       49.30     10.12 o 
   5   2   5       89.37       90.34     11.44 o 
   6   2   5     1829.01     1813.95     56.13 o 
   7   2   5       44.39       24.82     12.96 o 
   8   2   5      429.24      467.41     31.31 o 
   9   2   5        6.65        4.01     18.43 o 
  10   2   5     1242.71     1135.16     64.59 o 
  11   2   5       18.04       35.34     23.19 o 
  12   2   5      118.44      142.35     31.62 o 
  13   2   5      145.23       87.62     32.18 o 
  14   2   5       11.16      105.77     32.24 o 
  15   2   5        8.47        6.41     34.74 o 
  16   2   5        0.02       48.62     44.06 o 
  17   2   5        5.03      -25.85     74.41 o 
   1   3   5    10376.61    10200.14    243.39 o 
   2   3   5     4235.17     4160.73    104.76 o 
   3   3   5     6595.32     6423.37    147.99 o 
   4   3   5       35.38       60.31     12.41 o 
   5   3   5     2465.86     2584.56     67.78 o 
   6   3   5      144.87      149.15     14.74 o 
   7   3   5     1171.72     1298.65     54.90 o 
   8   3   5      179.12      199.17     21.61 o 
   9   3   5     3224.76     2813.55     90.11 o 
  10   3   5       96.92        6.04     19.39 o 
  11   3   5      205.88      172.44     27.46 o 
  12   3   5       42.17       36.51     27.14 o 
  13   3   5      561.02      646.75     55.57 o 
  14   3   5        0.43        5.46     41.10 o 
  15   3   5      150.89      194.61     41.21 o 
  16   3   5        1.49       38.01     57.89 o 
  17   3   5      196.25      133.56    137.25 o 
   0   4   5     1754.70     1724.96     79.20 o 
   1   4   5      161.55      165.07     15.63 o 
   2   4   5      105.69      136.99     20.36 o 
   3   4   5      301.81      340.99     18.21 o 
   4   4   5     4668.57     4923.76    113.16 o 
   5   4   5      363.14      481.07     25.84 o 
   6   4   5      192.79      214.77     19.57 o 
   7   4   5       16.48       35.89     15.98 o 
   8   4   5      168.42      178.38     22.13 o 
   9   4   5       68.95      104.19     22.45 o 
  10   4   5      655.64      537.78     39.00 o 
  11   4   5        0.78       49.60     25.24 o 
  12   4   5       83.91       68.78     38.94 o 
  13   4   5        1.99        5.39     38.12 o 
  14   4   5       43.48       14.42     82.98 o 
  15   4   5        0.57       27.11     41.48 o 
  16   4   5        2.61       43.98     55.80 o 
   1   5   5      445.69      449.52     24.34 o 
   2   5   5      259.33      291.24     18.76 o 
   3   5   5     6885.21     6554.64    147.92 o 
   4   5   5       18.05        9.74     12.48 o 
   5   5   5     1770.13     1768.75     60.69 o 
   6   5   5      506.67      591.49     34.54 o 
   7   5   5      979.39     1068.59     71.75 o 
   8   5   5      436.64      518.03     41.11 o 
   9   5   5      795.01      883.94     53.23 o 
  10   5   5      123.28       75.37     27.52 o 
  11   5   5      122.63      202.22     46.99 o 
  12   5   5        2.93      -12.59     39.24 o 
  13   5   5      313.80      259.29     62.14 o 
  14   5   5        8.64      115.62     47.67 o 
  15   5   5      155.42      219.20     67.99 o 
  16   5   5        2.91      -36.71     86.69 o 
   0   6   5       13.94       40.69     19.88 o 
   1   6   5       11.63       56.92     15.09 o 
   2   6   5      118.22      149.57     18.65 o 
   3   6   5       18.10       13.52     15.11 o 
   4   6   5      130.71      116.73     22.23 o 
   5   6   5        7.79       14.62     19.34 o 
   6   6   5       73.77      112.11     20.94 o 
   7   6   5       92.73       24.11     29.00 o 
   8   6   5        0.13       -3.09     22.13 o 
   9   6   5       46.65       27.82     22.93 o 
  10   6   5       30.60       99.40     34.33 o 
  11   6   5       59.10      121.53     47.16 o 
  12   6   5      138.50      167.75     50.27 o 
  13   6   5        9.17      -31.81     48.59 o 
  14   6   5        0.35       58.28     52.52 o 
  15   6   5        5.45      -38.08     81.37 o 
   1   7   5     1938.13     1936.80     66.99 o 
   2   7   5      661.31      517.12     37.05 o 
   3   7   5       88.67       98.39     20.17 o 
   4   7   5      203.52      221.31     25.22 o 
   5   7   5      946.06      938.07     48.34 o 
   6   7   5        1.83       13.67     25.59 o 
   7   7   5      363.42      413.36     36.73 o 
   8   7   5      188.88      171.38     39.64 o 
   9   7   5       98.61      116.56     38.22 o 
  10   7   5       11.32       80.12     39.26 o 
  11   7   5      902.41      604.73     73.86 o 
  12   7   5       33.03       63.40     55.29 o 
  13   7   5       71.74       52.60     74.43 o 
  14   7   5        2.10       46.39     81.39 o 
   0   8   5      196.59      279.48     38.90 o 
   1   8   5      552.89      511.12     36.57 o 
   2   8   5       46.12       55.28     21.90 o 
   3   8   5       67.23       76.55     21.64 o 
   4   8   5      122.27      160.02     32.23 o 
   5   8   5        4.92       -5.43     20.95 o 
   6   8   5        9.57       38.55     25.91 o 
   7   8   5      130.34      129.62     36.23 o 
   8   8   5       82.44       80.64     34.32 o 
   9   8   5        2.07        2.98     33.61 o 
  10   8   5       10.62       53.64     45.73 o 
  11   8   5       35.30       64.19     47.93 o 
  12   8   5        9.25       51.11     63.67 o 
  13   8   5        4.75       75.63     77.95 o 
  14   8   5       20.70      121.41    149.98 o 
   1   9   5      284.02      299.71     35.29 o 
   2   9   5       15.14       46.70     23.56 o 
   3   9   5      271.60      220.38     32.83 o 
   4   9   5      194.69      201.20     32.41 o 
   5   9   5      290.18      269.55     42.15 o 
   6   9   5        0.88       51.48     34.59 o 
   7   9   5      232.79      223.62     43.57 o 
   8   9   5        0.67       26.48     34.60 o 
   9   9   5      150.91      136.14     43.62 o 
  10   9   5       28.07       47.82     49.99 o 
  11   9   5       90.47       93.87     60.74 o 
  12   9   5        0.19      107.70    127.24 o 
   0  10   5      170.04       98.21     65.97 o 
   1  10   5      146.88      124.00     45.91 o 
   2  10   5        0.09       23.72     35.96 o 
   3  10   5       69.21       81.44     35.52 o 
   4  10   5        0.15        3.59     30.14 o 
   5  10   5        1.28      -31.43     31.43 o 
   6  10   5        2.14       22.48     34.49 o 
   7  10   5        0.25       20.58     34.22 o 
   8  10   5        4.10       16.34     45.24 o 
   9  10   5        0.02       20.56     43.72 o 
  10  10   5        2.37       77.28     58.54 o 
  11  10   5       26.47      -98.27     98.27 o 
   1  11   5      103.86       38.45     45.07 o 
   2  11   5        9.78       10.42     41.57 o 
   3  11   5      158.97      151.67     47.99 o 
   4  11   5        0.97       48.07     48.11 o 
   5  11   5       61.07       54.89     42.83 o 
   6  11   5        1.30      -36.49     47.01 o 
   7  11   5       53.39       65.02     54.33 o 
   8  11   5        4.14      -70.01     79.63 o 
   0  12   5       71.74       16.04    112.66 o 
   1  12   5       18.89       20.22     50.81 o 
   2  12   5        1.24      -38.55     47.49 o 
   3  12   5        1.00       21.67     56.98 o 
   4  12   5        0.31       33.14     60.06 o 
   5  12   5        0.58       44.55    106.49 o 
   6  12   5        2.91      118.01    140.07 o 
   0   0   6    10013.61     9868.36    399.11 o 
   1   0   6     4664.82     4236.93    126.14 o 
   2   0   6      877.58      808.57     33.40 o 
   3   0   6    10410.46     9592.34    275.96 o 
   4   0   6    13860.98    14843.81    423.28 o 
   5   0   6      478.99      565.09     29.05 o 
   6   0   6    12166.23    11863.26    377.48 o 
   7   0   6     1047.80      906.16     47.97 o 
   8   0   6     4543.93     4196.01    170.51 o 
   9   0   6       67.75      102.20     31.13 o 
  10   0   6      794.87      811.33     68.90 o 
  11   0   6        2.60        2.58     28.83 o 
  12   0   6       80.47        6.07     62.28 o 
  13   0   6        2.60        7.58     43.93 o 
  14   0   6      442.38      432.38     81.47 o 
  15   0   6        0.64      -44.78     44.78 o 
  16   0   6      197.70      239.32    165.63 o 
  17   0   6        1.27       21.00     97.79 o 
   1   1   6     3293.09     3430.91     73.73 o 
   2   1   6     1394.65     1406.43     34.49 o 
   3   1   6     1341.32     1276.95     33.83 o 
   4   1   6      722.88      800.93     34.60 o 
   5   1   6     2012.16     1874.42     51.87 o 
   6   1   6      892.74     1022.26     37.59 o 
   7   1   6      157.07      195.60     21.00 o 
   8   1   6      404.10      471.98     36.35 o 
   9   1   6      341.82      375.86     31.28 o 
  10   1   6        0.44       25.74     26.41 o 
  11   1   6       31.10       49.72     23.91 o 
  12   1   6       77.12      121.09     28.19 o 
  13   1   6        6.72       26.29     33.17 o 
  14   1   6        2.46       35.49     37.61 o 
  15   1   6       26.21       20.75     38.77 o 
  16   1   6        5.52       61.86     41.90 o 
  17   1   6        3.32       -8.49     72.62 o 
   0   2   6     6273.78     5858.50    172.00 o 
   1   2   6    12339.84    11542.74    233.31 o 
   2   2   6     9482.29     9163.77    186.58 o 
   3   2   6      163.51      156.67     13.10 o 
   4   2   6     7053.15     7489.10    171.80 o 
   5   2   6        5.87       22.33      9.97 o 
   6   2   6     3260.48     3033.68     78.43 o 
   7   2   6      658.90      792.30     41.35 o 
   8   2   6     2909.80     2797.22     82.09 o 
   9   2   6       49.84       11.24     27.19 o 
  10   2   6      387.76      398.37     36.95 o 
  11   2   6      502.10      458.45     41.31 o 
  12   2   6     1051.09     1135.18     65.82 o 
  13   2   6       72.76       39.92     31.59 o 
  14   2   6      475.46      582.45     59.63 o 
  15   2   6        6.71       32.97     36.90 o 
  16   2   6      144.04      160.74     50.39 o 
  17   2   6        1.61       47.01     99.44 o 
   1   3   6     1662.90     1556.86     41.67 o 
   2   3   6      184.28      194.26     14.14 o 
   3   3   6     9132.39     9000.52    216.21 o 
   4   3   6      120.39      162.25     16.21 o 
   5   3   6       30.41       47.81     12.01 o 
   6   3   6     4236.68     4106.70    108.99 o 
   7   3   6      243.05      217.76     32.49 o 
   8   3   6      464.66      479.45     33.88 o 
   9   3   6      136.91      171.43     23.32 o 
  10   3   6      178.25      191.03     27.58 o 
  11   3   6      598.08      506.38     39.48 o 
  12   3   6        0.36       31.05     23.87 o 
  13   3   6       29.00      -21.15     26.38 o 
  14   3   6        8.45        5.67     30.30 o 
  15   3   6        5.15       53.75     41.33 o 
  16   3   6        0.40       33.25     61.91 o 
   0   4   6      303.07      345.53     29.45 o 
   1   4   6     2273.71     2403.78     64.26 o 
   2   4   6      346.40      312.67     24.14 o 
   3   4   6       23.14       10.39      9.11 o 
   4   4   6     8542.70     8602.50    198.18 o 
   5   4   6      152.82      171.01     16.80 o 
   6   4   6     2503.87     2619.43     72.68 o 
   7   4   6      643.97      666.90     36.48 o 
   8   4   6     1936.98     1688.91     68.65 o 
   9   4   6      101.84       99.93     21.65 o 
  10   4   6      121.36      128.33     27.59 o 
  11   4   6        4.91       50.83     27.68 o 
  12   4   6     1191.84     1177.38     84.16 o 
  13   4   6      119.16       -0.79     42.58 o 
  14   4   6      304.58      268.73     73.41 o 
  15   4   6        0.33        1.34     45.01 o 
  16   4   6       71.70       71.48     62.48 o 
   1   5   6       74.67       79.35     14.19 o 
   2   5   6      116.10      142.22     16.48 o 
   3   5   6        0.10        6.48     11.85 o 
   4   5   6      255.71      241.54     23.16 o 
   5   5   6        2.08        3.41     15.98 o 
   6   5   6       17.66       17.89     17.92 o 
   7   5   6       46.06       72.60     23.77 o 
   8   5   6       84.00       95.88     39.17 o 
   9   5   6      110.08      165.49     27.10 o 
  10   5   6       48.51       -3.11     26.14 o 
  11   5   6        0.05      -18.08     35.60 o 
  12   5   6        5.68      -19.19     47.38 o 
  13   5   6       36.45      133.65     45.93 o 
  14   5   6        0.29       21.93     38.67 o 
  15   5   6        8.69       -3.53     48.89 o 
  16   5   6        0.19      -28.87     96.45 o 
   0   6   6     3151.45     2826.74    124.41 o 
   1   6   6      496.52      562.24     36.68 o 
   2   6   6     1472.52     1531.47     54.86 o 
   3   6   6      243.45      237.54     23.98 o 
   4   6   6      643.30      752.31     40.80 o 
   5   6   6       32.16       40.11     17.93 o 
   6   6   6      525.84      454.64     35.24 o 
   7   6   6       53.73       55.97     23.07 o 
   8   6   6      564.01      671.51     45.01 o 
   9   6   6       46.52       60.67     25.04 o 
  10   6   6      942.85      998.74     63.71 o 
  11   6   6       30.92       14.50     43.32 o 
  12   6   6      369.62      279.19     56.75 o 
  13   6   6       15.23       38.39     44.32 o 
  14   6   6      124.93       84.21     53.99 o 
  15   6   6        4.61       26.24     73.70 o 
   1   7   6      227.17      145.69     22.35 o 
   2   7   6       22.77       41.85     18.49 o 
   3   7   6       16.41        5.30     17.33 o 
   4   7   6       43.84       49.83     19.00 o 
   5   7   6       73.18      103.12     21.95 o 
   6   7   6      147.75      159.76     28.15 o 
   7   7   6        0.07        0.68     21.11 o 
   8   7   6       35.46       64.08     28.54 o 
   9   7   6      211.59      203.81     56.17 o 
  10   7   6       56.45       75.05     35.56 o 
  11   7   6        1.28       55.04     51.70 o 
  12   7   6       46.02       88.52     50.07 o 
  13   7   6        1.32      -56.37     56.37 o 
  14   7   6        0.04      219.35    113.52 o 
   0   8   6      923.17      961.78     76.61 o 
   1   8   6      142.03      241.99     28.99 o 
   2   8   6      996.02     1051.48     52.42 o 
   3   8   6       18.08       24.56     19.45 o 
   4   8   6       84.76       52.39     25.74 o 
   5   8   6        8.84       15.69     21.72 o 
   6   8   6      569.85      588.27     53.26 o 
   7   8   6        1.83      -10.28     27.72 o 
   8   8   6      336.58      310.20     41.19 o 
   9   8   6      126.37      107.84     53.84 o 
  10   8   6      552.39      638.43    105.01 o 
  11   8   6        0.88        0.58     52.78 o 
  12   8   6       32.60       91.82     66.84 o 
  13   8   6       18.00      -88.70     88.70 o 
   1   9   6       60.98       80.64     27.30 o 
   2   9   6        1.20       26.61     21.64 o 
   3   9   6      285.64      270.11     44.21 o 
   4   9   6       89.16       81.85     27.85 o 
   5   9   6       79.79       35.11     30.69 o 
   6   9   6        4.64       35.95     33.30 o 
   7   9   6        0.05      -11.02     31.86 o 
   8   9   6      202.28      250.00     49.32 o 
   9   9   6       40.92       60.25     44.92 o 
  10   9   6       10.56      113.20     43.99 o 
  11   9   6       22.10      -41.55     63.46 o 
  12   9   6        0.21       68.63    132.78 o 
   0  10   6     1131.69     1404.14    157.73 o 
   1  10   6        7.07        5.82     34.54 o 
   2  10   6      225.32      206.34     36.87 o 
   3  10   6       18.06       50.99     31.75 o 
   4  10   6      153.16      166.76     39.57 o 
   5  10   6       24.78        2.81     32.89 o 
   6  10   6       75.50       60.73     36.51 o 
   7  10   6        2.64       14.67     34.72 o 
   8  10   6       39.26       57.62     38.89 o 
   9  10   6        0.05       38.70     45.62 o 
  10  10   6       68.48       75.97     81.02 o 
  11  10   6        0.14      -28.87    128.31 o 
   1  11   6      137.20      155.72     45.88 o 
   2  11   6        8.99      -39.56     46.19 o 
   3  11   6        0.33       24.41     44.05 o 
   4  11   6        5.30      -33.12     44.13 o 
   5  11   6        0.14        6.61     50.27 o 
   6  11   6        2.80        6.50     47.93 o 
   7  11   6        5.31       26.78     51.06 o 
   8  11   6        3.56      203.16    133.36 o 
   0  12   6        1.92      151.71    202.77 o 
   1  12   6        2.65      128.78     60.43 o 
   2  12   6       63.19       76.92     63.15 o 
   3  12   6        1.93        3.56     64.51 o 
   4  12   6       74.43        9.12    121.65 o 
   5  12   6       10.93      108.82     96.92 o 
   6  12   6       72.04      248.45    160.58 o 
   1   1   7      100.85      141.55     10.74 o 
   2   1   7      801.82      973.36     28.13 o 
   3   1   7    12453.23    12051.97    244.45 o 
   4   1   7      388.63      398.54     19.30 o 
   5   1   7     8424.99     7946.89    174.37 o 
   6   1   7      237.30      290.37     21.63 o 
   7   1   7     1759.34     1835.98     57.55 o 
   8   1   7      206.61      199.32     24.10 o 
   9   1   7     1862.28     1823.28     74.68 o 
  10   1   7       76.56      120.88     25.42 o 
  11   1   7      832.89      877.22     55.86 o 
  12   1   7        3.36       11.18     24.53 o 
  13   1   7      151.52      160.62     41.01 o 
  14   1   7        7.32       37.45     36.86 o 
  15   1   7      141.83      180.95     48.50 o 
  16   1   7        0.02       80.71     46.48 o 
  17   1   7      184.81      142.45     85.34 o 
   0   2   7       24.17       19.41     10.28 o 
   1   2   7    21619.21    21177.70    422.95 o 
   2   2   7     3855.01     4030.78     87.05 o 
   3   2   7     3870.02     3741.53     86.10 o 
   4   2   7     2315.29     2137.63     57.23 o 
   5   2   7       53.89       48.31     11.21 o 
   6   2   7      623.35      589.36     34.22 o 
   7   2   7     1056.70     1072.91     44.85 o 
   8   2   7        1.24       41.63     21.82 o 
   9   2   7       26.05       11.34     19.93 o 
  10   2   7      844.02      727.55     49.90 o 
  11   2   7       63.87       87.63     27.17 o 
  12   2   7       64.91       78.52     28.12 o 
  13   2   7        3.55       -2.40     38.36 o 
  14   2   7       22.26       70.83     33.83 o 
  15   2   7       21.06       45.61     34.56 o 
  16   2   7        1.43       73.44     55.98 o 
  17   2   7        3.00      118.39    145.32 o 
   1   3   7     2378.55     2230.66     55.56 o 
   2   3   7      200.75      249.69     15.30 o 
   3   3   7     6669.51     7099.76    174.10 o 
   4   3   7      269.37      243.35     17.35 o 
   5   3   7      900.15      909.18     39.70 o 
   6   3   7     1646.48     1579.70     60.91 o 
   7   3   7     2908.75     2768.59     86.94 o 
   8   3   7      939.59     1111.97     50.16 o 
   9   3   7     4477.50     4210.45    126.72 o 
  10   3   7        4.89       32.98     23.79 o 
  11   3   7      112.30       74.26     24.38 o 
  12   3   7        1.33       23.51     23.82 o 
  13   3   7      502.36      443.21     44.57 o 
  14   3   7        0.01       91.12     35.93 o 
  15   3   7      255.32      291.84     67.62 o 
  16   3   7        7.50       59.22     69.74 o 
   0   4   7      547.04      651.37     76.94 o 
   1   4   7     1271.28     1246.90     42.12 o 
   2   4   7       46.10       18.68     15.07 o 
   3   4   7       37.07       34.99     19.58 o 
   4   4   7       27.66       23.25     12.32 o 
   5   4   7      450.89      559.31     31.76 o 
   6   4   7       11.00        3.21     18.00 o 
   7   4   7       54.84      128.83     20.50 o 
   8   4   7      569.86      583.27     36.35 o 
   9   4   7       92.50       89.72     25.82 o 
  10   4   7      139.25      139.29     30.99 o 
  11   4   7      103.44       87.44     30.91 o 
  12   4   7        3.22        9.74     33.17 o 
  13   4   7       20.47       86.77     40.95 o 
  14   4   7        5.18        6.25     37.69 o 
  15   4   7       18.85      116.67     51.51 o 
  16   4   7        0.73       59.15     78.78 o 
   1   5   7     3541.04     3416.25     88.92 o 
   2   5   7       59.30       55.77     16.58 o 
   3   5   7      452.33      520.36     35.43 o 
   4   5   7      487.89      426.28     32.58 o 
   5   5   7     1221.40     1305.94     53.65 o 
   6   5   7        3.10       15.00     18.46 o 
   7   5   7     2876.74     2714.93     94.62 o 
   8   5   7      158.65      103.92     32.44 o 
   9   5   7     1012.18     1056.79     57.22 o 
  10   5   7       27.45       81.69     28.57 o 
  11   5   7      735.28      720.71     60.42 o 
  12   5   7       13.87       -9.82     37.00 o 
  13   5   7      475.94      397.78     56.66 o 
  14   5   7        0.01      -41.99     58.83 o 
  15   5   7      107.04       89.69     57.56 o 
  16   5   7        1.41       -1.06     99.31 o 
   0   6   7     1783.67     1965.59     91.51 o 
   1   6   7      261.15      262.50     32.85 o 
   2   6   7       13.34       14.87     16.54 o 
   3   6   7       33.51       43.20     17.24 o 
   4   6   7      118.98      141.23     24.90 o 
   5   6   7       59.05       20.08     16.37 o 
   6   6   7        1.39       12.05     19.72 o 
   7   6   7      363.91      319.14     34.75 o 
   8   6   7       60.73       77.75     23.75 o 
   9   6   7      191.87      223.57     39.55 o 
  10   6   7       28.60       81.52     29.99 o 
  11   6   7       23.84       38.48     42.71 o 
  12   6   7        5.03       71.37     43.46 o 
  13   6   7        6.75       40.57     45.79 o 
  14   6   7        0.01        7.44     45.76 o 
  15   6   7        0.05       30.41     73.93 o 
   1   7   7      944.39      957.07     61.55 o 
   2   7   7       52.30       53.37     18.75 o 
   3   7   7      942.81      814.77     44.23 o 
   4   7   7      214.30      210.85     26.97 o 
   5   7   7     1452.11     1483.27     68.82 o 
   6   7   7        0.11       26.46     26.10 o 
   7   7   7      515.36      567.11     45.54 o 
   8   7   7      338.30      408.53     39.06 o 
   9   7   7      316.43      246.82     45.84 o 
  10   7   7        0.64       48.52     34.67 o 
  11   7   7      433.00      468.23    107.32 o 
  12   7   7       12.30       35.58     48.69 o 
  13   7   7       87.97      172.42     57.66 o 
  14   7   7        6.51        9.73     99.29 o 
   0   8   7        5.81       61.31     41.89 o 
   1   8   7      162.98      153.73     26.46 o 
   2   8   7       36.36       18.73     19.68 o 
   3   8   7       77.13       88.22     23.25 o 
   4   8   7      429.43      494.01     37.85 o 
   5   8   7       97.58       99.48     25.96 o 
   6   8   7       36.98       37.12     26.12 o 
   7   8   7       28.58       17.42     28.55 o 
   8   8   7       43.98       69.28     32.31 o 
   9   8   7       30.87       99.92     38.17 o 
  10   8   7      102.52      193.63     47.54 o 
  11   8   7       10.75       86.00     61.68 o 
  12   8   7       26.14      101.92     72.21 o 
  13   8   7       18.23       87.19    133.65 o 
   1   9   7     1203.20     1127.37     65.86 o 
   2   9   7       12.60       28.25     24.50 o 
   3   9   7      220.34      285.76     35.46 o 
   4   9   7       53.30       20.45     24.88 o 
   5   9   7      418.67      506.63     44.77 o 
   6   9   7       15.73       16.24     30.69 o 
   7   9   7       56.09       90.29     36.64 o 
   8   9   7        0.24       63.50     35.71 o 
   9   9   7       30.19       18.60     38.84 o 
  10   9   7        1.67       35.54     53.26 o 
  11   9   7      199.85      192.43     90.90 o 
   0  10   7      211.91      239.37     50.16 o 
   1  10   7       44.80       65.36     34.66 o 
   2  10   7        4.24      -28.65     28.65 o 
   3  10   7        2.50       30.02     30.43 o 
   4  10   7       24.24       12.75     31.64 o 
   5  10   7        0.26      -32.64     32.64 o 
   6  10   7        0.83        6.22     32.94 o 
   7  10   7       15.91       86.35     38.22 o 
   8  10   7       13.84       60.09     38.83 o 
   9  10   7        0.02       51.43     53.36 o 
  10  10   7       24.91       26.38     86.22 o 
   1  11   7       66.50      106.83     49.13 o 
   2  11   7        0.20        1.19     40.48 o 
   3  11   7      175.71      199.27     58.04 o 
   4  11   7        1.07       57.23     51.93 o 
   5  11   7      108.10       77.10     73.48 o 
   6  11   7        3.42       68.06     53.32 o 
   7  11   7       52.40       60.09     55.45 o 
   8  11   7        1.51      -48.12     57.31 o 
   0  12   7       22.92      144.44     73.41 o 
   1  12   7       16.04       -0.74     49.19 o 
   2  12   7        1.07       16.02     48.61 o 
   3  12   7       11.41      -54.56     64.63 o 
   4  12   7        0.25      -23.32     83.92 o 
   5  12   7        0.92      -34.80    134.14 o 
   0   0   8    13589.55    13853.21    559.51 o 
   1   0   8      311.42      255.42     26.42 o 
   2   0   8      311.61      337.91     22.98 o 
   3   0   8     2351.40     2269.32     90.74 o 
   4   0   8     2040.15     2044.30     69.46 o 
   5   0   8        7.02       22.77     12.49 o 
   6   0   8    11053.08     9746.81    316.87 o 
   7   0   8       51.05       45.08     19.87 o 
   8   0   8     3479.42     3262.84    149.07 o 
   9   0   8      158.33      174.55     35.17 o 
  10   0   8      295.92      410.28     81.32 o 
  11   0   8      209.84      260.42     53.84 o 
  12   0   8      384.33      322.68     63.75 o 
  13   0   8        8.68       14.26     51.93 o 
  14   0   8      184.85      212.89     66.98 o 
  15   0   8       29.87       85.80     59.37 o 
  16   0   8      134.64      251.92     85.51 o 
  17   0   8        1.24       60.36    124.71 o 
   1   1   8     2629.27     2624.91     59.75 o 
   2   1   8       33.23       48.89      9.80 o 
   3   1   8      793.58      786.78     26.06 o 
   4   1   8      109.69      142.20     12.17 o 
   5   1   8        0.17        9.42      9.39 o 
   6   1   8      244.35      309.80     20.06 o 
   7   1   8      452.07      502.18     26.75 o 
   8   1   8      689.26      705.90     39.70 o 
   9   1   8      146.88      211.25     28.49 o 
  10   1   8        9.83       26.72     22.38 o 
  11   1   8      310.72      357.50     37.68 o 
  12   1   8       52.62       43.78     28.73 o 
  13   1   8       26.86       33.35     32.67 o 
  14   1   8        0.50       15.23     62.57 o 
  15   1   8       30.75      106.26     43.46 o 
  16   1   8        2.09       -6.05     49.02 o 
  17   1   8        9.41       -0.58     85.06 o 
   0   2   8       17.77       24.46     11.37 o 
   1   2   8      976.31     1118.64     31.87 o 
   2   2   8     5766.00     5542.97    122.90 o 
   3   2   8      804.92      945.93     39.11 o 
   4   2   8    14071.52    14168.25    316.49 o 
   5   2   8      188.27      227.73     17.07 o 
   6   2   8     2211.79     2230.98     64.04 o 
   7   2   8       83.37       88.10     18.65 o 
   8   2   8     3027.44     2784.94     92.71 o 
   9   2   8       41.09       53.46     21.99 o 
  10   2   8      186.66      238.60     34.56 o 
  11   2   8      159.98      190.70     31.59 o 
  12   2   8      261.94      286.86     42.26 o 
  13   2   8       37.05       -9.88     42.57 o 
  14   2   8      835.95      929.03     80.27 o 
  15   2   8        0.01       67.15     35.72 o 
  16   2   8      179.43      309.58     81.98 o 
   1   3   8       33.32       71.52     14.87 o 
   2   3   8     2544.71     2714.79     66.55 o 
   3   3   8      210.27      189.71     16.22 o 
   4   3   8       12.57        6.91     11.16 o 
   5   3   8        2.04       14.88     11.55 o 
   6   3   8      567.90      590.81     33.57 o 
   7   3   8      198.68      181.85     23.11 o 
   8   3   8      111.94      146.81     25.05 o 
   9   3   8      637.34      605.16     42.46 o 
  10   3   8      731.90      634.41     47.76 o 
  11   3   8      143.38       94.73     28.58 o 
  12   3   8        7.97       39.45     23.87 o 
  13   3   8       33.22       84.52     38.33 o 
  14   3   8        0.30       15.35     34.17 o 
  15   3   8       11.09       29.13     52.27 o 
  16   3   8        0.45        9.27     72.48 o 
   0   4   8     1160.27     1178.57     60.71 o 
   1   4   8     8373.70     7966.20    175.72 o 
   2   4   8     2943.43     2923.29     72.52 o 
   3   4   8       52.06       42.86     13.90 o 
   4   4   8     2119.21     2218.59     60.37 o 
   5   4   8      462.54      479.40     39.82 o 
   6   4   8     2524.56     2295.88     82.12 o 
   7   4   8      251.12      362.10     34.52 o 
   8   4   8     2342.38     2213.37     77.61 o 
   9   4   8      161.73      117.41     28.16 o 
  10   4   8      676.84      680.92     59.71 o 
  11   4   8        8.77      -13.16     37.26 o 
  12   4   8      749.25      811.00     60.25 o 
  13   4   8       45.84       46.55     36.77 o 
  14   4   8      191.08      325.23     51.36 o 
  15   4   8        6.66        4.99     47.80 o 
  16   4   8       70.58       66.45     99.85 o 
   1   5   8       30.96       32.83     13.62 o 
   2   5   8      580.38      577.79     37.84 o 
   3   5   8       16.86       -0.68     14.13 o 
   4   5   8       14.98       32.97     20.19 o 
   5   5   8        7.94       26.70     19.15 o 
   6   5   8       14.33       -4.95     18.18 o 
   7   5   8        1.13       23.50     19.23 o 
   8   5   8       86.78       67.92     22.57 o 
   9   5   8       27.83       -9.65     22.36 o 
  10   5   8       61.65       26.96     26.32 o 
  11   5   8      121.84      193.54     37.45 o 
  12   5   8       21.53       29.34     38.52 o 
  13   5   8        4.67       40.67     40.10 o 
  14   5   8       11.18       51.74     42.75 o 
  15   5   8        0.52       47.84     61.17 o 
  16   5   8        1.67      224.64    184.69 o 
   0   6   8     1747.60     1679.28     83.22 o 
   1   6   8        8.51        4.25     14.87 o 
   2   6   8     1595.05     1623.78     61.72 o 
   3   6   8       80.77       78.47     20.45 o 
   4   6   8     2227.07     2219.00     83.85 o 
   5   6   8        4.08       20.45     18.95 o 
   6   6   8      920.62      887.88     55.37 o 
   7   6   8       33.67       38.47     42.99 o 
   8   6   8      308.29      383.25     35.88 o 
   9   6   8       56.32       61.01     25.54 o 
  10   6   8      565.84      659.12     54.28 o 
  11   6   8        9.38       49.54     39.49 o 
  12   6   8      471.41      360.97     67.77 o 
  13   6   8       24.98       45.67     41.30 o 
  14   6   8      118.25       64.57     69.23 o 
  15   6   8        0.05      -60.76     66.38 o 
   1   7   8       25.65       17.94     17.21 o 
   2   7   8      171.75      206.37     24.38 o 
   3   7   8      326.60      335.45     32.26 o 
   4   7   8        0.24       38.79     20.21 o 
   5   7   8        1.05       30.80     21.23 o 
   6   7   8       24.73       46.56     21.99 o 
   7   7   8       19.59       54.60     24.01 o 
   8   7   8       52.96       51.47     33.82 o 
   9   7   8       53.28       53.81     34.51 o 
  10   7   8       43.54       12.79     33.54 o 
  11   7   8        2.57      -24.63     34.24 o 
  12   7   8        7.61      -36.68     42.12 o 
  13   7   8        0.31        4.74     47.71 o 
  14   7   8        0.59       54.51     66.02 o 
   0   8   8     2281.01     1959.43    113.23 o 
   1   8   8      809.38      772.92     47.57 o 
   2   8   8      472.42      454.03     42.42 o 
   3   8   8        3.46       15.84     20.08 o 
   4   8   8      261.98      239.87     29.20 o 
   5   8   8        8.99       -7.31     22.67 o 
   6   8   8      374.24      370.53     37.93 o 
   7   8   8        1.00       30.32     26.88 o 
   8   8   8      204.83      211.74     48.35 o 
   9   8   8        0.04       12.60     30.89 o 
  10   8   8      519.26      473.74     52.17 o 
  11   8   8        0.81       54.96     49.20 o 
  12   8   8       51.90      127.56     72.96 o 
  13   8   8        9.29       -5.74    143.18 o 
   1   9   8       49.81       92.38     26.15 o 
   2   9   8        9.08       18.66     26.07 o 
   3   9   8       58.81       35.41     26.23 o 
   4   9   8      141.78      129.72     29.61 o 
   5   9   8       67.57       87.37     30.17 o 
   6   9   8        0.42      -19.90     27.53 o 
   7   9   8       25.14       16.83     33.63 o 
   8   9   8        6.71       15.76     32.94 o 
   9   9   8       61.15       82.78     38.93 o 
  10   9   8        3.47       90.55     48.68 o 
  11   9   8       43.49      316.51     92.13 o 
   0  10   8      727.37      821.25     79.14 o 
   1  10   8       13.71       51.78     27.27 o 
   2  10   8      377.81      371.30     51.42 o 
   3  10   8       17.50       48.59     32.75 o 
   4  10   8       39.03       28.95     32.87 o 
   5  10   8        1.22       26.36     34.20 o 
   6  10   8       60.85       86.17     36.08 o 
   7  10   8        0.48       -5.07     35.27 o 
   8  10   8        6.49       23.23     40.64 o 
   9  10   8        2.80        3.35     47.01 o 
  10  10   8       66.55       36.73     69.13 o 
   1  11   8        1.71       73.79     36.80 o 
   2  11   8        2.69       79.23     38.50 o 
   3  11   8        0.68       44.64     47.71 o 
   4  11   8       25.00       13.53     51.76 o 
   5  11   8        5.74      116.87     45.40 o 
   6  11   8        0.27       54.96     50.38 o 
   7  11   8        1.07       66.68     51.84 o 
   8  11   8       15.89       44.96     64.06 o 
   0  12   8        1.07      117.68     69.02 o 
   1  12   8        2.26       31.19     51.57 o 
   2  12   8       34.47      103.52     61.07 o 
   3  12   8       16.50       71.49     80.49 o 
   4  12   8       43.59      140.46    137.45 o 
   1   1   9    15995.51    16220.06    327.27 o 
   2   1   9      114.85      172.43     13.85 o 
   3   1   9     3931.70     3932.20     86.63 o 
   4   1   9      529.86      598.28     22.89 o 
   5   1   9     3481.96     3769.75     89.82 o 
   6   1   9      581.35      527.63     26.11 o 
   7   1   9     4614.21     4420.79    126.00 o 
   8   1   9        8.74       -3.24     21.67 o 
   9   1   9     4289.82     3701.56    133.19 o 
  10   1   9       78.44       51.50     24.80 o 
  11   1   9       73.31      114.13     33.30 o 
  12   1   9       24.83       27.81     30.88 o 
  13   1   9      160.42      190.61     40.86 o 
  14   1   9        4.75       39.09     36.66 o 
  15   1   9      237.42      294.75     59.01 o 
  16   1   9        0.01       32.64     74.81 o 
  17   1   9      191.69       30.97     99.70 o 
   0   2   9     8371.41     7792.29    229.80 o 
   1   2   9        4.18       11.92      7.72 o 
   2   2   9     1294.24     1467.54     39.92 o 
   3   2   9     1555.68     1692.85     44.47 o 
   4   2   9     5647.06     5936.05    127.47 o 
   5   2   9      285.85      221.36     17.37 o 
   6   2   9       69.98      108.27     17.18 o 
   7   2   9        0.06       16.35     15.53 o 
   8   2   9       56.14       59.44     21.37 o 
   9   2   9      750.75      764.59     46.50 o 
  10   2   9      185.92      104.06     27.06 o 
  11   2   9       33.95       42.45     25.56 o 
  12   2   9      193.78      188.13     36.48 o 
  13   2   9       24.49       31.58     33.73 o 
  14   2   9       42.95       69.87     42.35 o 
  15   2   9        3.20       68.26     53.45 o 
  16   2   9        0.36        8.99     56.20 o 
   1   3   9     1128.05     1141.34     33.65 o 
   2   3   9     1245.24     1316.44     41.11 o 
   3   3   9    10816.14    10745.91    244.43 o 
   4   3   9      188.32      208.02     18.60 o 
   5   3   9     2329.83     2106.77     69.86 o 
   6   3   9      366.28      462.81     30.58 o 
   7   3   9     3436.90     3050.81     95.43 o 
   8   3   9      982.74      989.07     48.38 o 
   9   3   9      401.46      452.87     38.67 o 
  10   3   9      210.71      206.59     30.69 o 
  11   3   9      372.13      468.27     43.67 o 
  12   3   9       20.51       73.31     29.62 o 
  13   3   9      393.36      430.32     51.82 o 
  14   3   9        1.50      -33.30     33.30 o 
  15   3   9      132.44      197.48     63.71 o 
  16   3   9       21.56       40.24     77.03 o 
   0   4   9     3312.53     3345.53    201.93 o 
   1   4   9     5405.43     4879.13    113.00 o 
   2   4   9      250.76      283.22     18.96 o 
   3   4   9      318.47      304.41     25.44 o 
   4   4   9      125.79      143.48     18.04 o 
   5   4   9       13.62       39.20     14.98 o 
   6   4   9       49.42       62.25     18.62 o 
   7   4   9        5.83       -8.22     17.04 o 
   8   4   9       53.35       95.21     22.29 o 
   9   4   9      129.45       95.97     25.77 o 
  10   4   9       79.20      104.05     27.65 o 
  11   4   9        8.52      -11.47     27.44 o 
  12   4   9      177.38      159.86     37.33 o 
  13   4   9       38.74        7.78     37.69 o 
  14   4   9       12.23       23.73     38.13 o 
  15   4   9       10.32       25.37     56.51 o 
   1   5   9     3684.65     3497.74     92.32 o 
   2   5   9        1.31        2.65     12.51 o 
   3   5   9     1408.32     1430.68     52.09 o 
   4   5   9       10.84       -4.89     16.84 o 
   5   5   9     1558.54     1586.41     62.32 o 
   6   5   9      442.22      505.91     35.81 o 
   7   5   9      507.10      639.46     40.67 o 
   8   5   9       26.82       14.07     19.96 o 
   9   5   9      453.05      390.00     35.58 o 
  10   5   9        7.21       -2.97     25.17 o 
  11   5   9      634.95      630.61     55.06 o 
  12   5   9       15.79       49.20     35.17 o 
  13   5   9      309.72      349.47     64.75 o 
  14   5   9        5.03       -4.77     43.49 o 
  15   5   9       50.52       59.92     59.10 o 
   0   6   9      822.71      835.89     57.65 o 
   1   6   9      563.54      515.54     37.34 o 
   2   6   9      134.59      146.74     21.73 o 
   3   6   9      914.12      937.96     59.96 o 
   4   6   9       19.70        8.80     16.66 o 
   5   6   9        0.07        4.44     18.24 o 
   6   6   9       30.87       25.21     21.10 o 
   7   6   9      197.86      182.49     28.06 o 
   8   6   9      152.15      157.19     27.79 o 
   9   6   9        1.44       15.65     24.46 o 
  10   6   9       31.06       21.29     28.64 o 
  11   6   9       18.34      -14.60     53.72 o 
  12   6   9        3.31       74.42     39.44 o 
  13   6   9       23.78       59.50     44.46 o 
  14   6   9        4.96       18.51     52.26 o 
  15   6   9        2.82       84.71     72.64 o 
   1   7   9      884.29      795.23     43.47 o 
   2   7   9       79.51      139.71     25.96 o 
   3   7   9      583.44      599.25     38.63 o 
   4   7   9       77.75       81.12     21.21 o 
   5   7   9      569.93      511.16     40.19 o 
   6   7   9       17.86        0.94     22.14 o 
   7   7   9      261.10      270.70     33.53 o 
   8   7   9        7.16       36.97     25.90 o 
   9   7   9      389.09      301.66     37.05 o 
  10   7   9        6.41       95.14     36.29 o 
  11   7   9      183.42      253.08     49.96 o 
  12   7   9       14.24        5.18     47.23 o 
  13   7   9       85.16        0.34     56.55 o 
  14   7   9        3.34       11.04     74.08 o 
   0   8   9      740.78      691.30     63.79 o 
   1   8   9        3.50       30.64     20.16 o 
   2   8   9       93.73       83.60     21.94 o 
   3   8   9       15.23        0.47     21.96 o 
   4   8   9       35.29       -5.22     22.56 o 
   5   8   9        0.40        7.10     25.50 o 
   6   8   9       29.94       87.74     28.33 o 
   7   8   9       29.40       78.02     29.24 o 
   8   8   9       12.07       26.14     30.71 o 
   9   8   9        7.38       56.46     33.50 o 
  10   8   9       79.77       56.39     54.08 o 
  11   8   9        1.06       -0.29     42.77 o 
  12   8   9       33.57       77.92     74.50 o 
   1   9   9      722.70      695.87     55.35 o 
   2   9   9        4.47        8.65     23.39 o 
   3   9   9       55.63       59.26     25.90 o 
   4   9   9       98.04       99.96     29.09 o 
   5   9   9      257.33      220.36     35.16 o 
   6   9   9       11.70       22.94     27.24 o 
   7   9   9       33.60       22.05     30.52 o 
   8   9   9       31.51       15.44     33.75 o 
   9   9   9       42.35       -0.87     35.03 o 
  10   9   9        8.43       10.87     53.85 o 
  11   9   9      261.45      325.39    222.69 o 
   0  10   9        0.29        9.21     37.34 o 
   1  10   9        0.92       30.51     28.68 o 
   2  10   9       32.23       37.96     33.44 o 
   3  10   9        0.01       23.31     32.27 o 
   4  10   9       62.77       86.80     35.19 o 
   5  10   9        7.90       53.29     55.13 o 
   6  10   9        3.85       13.30     35.31 o 
   7  10   9        0.85      -31.45     35.76 o 
   8  10   9       36.98       78.56     42.47 o 
   9  10   9       18.28        7.76     48.74 o 
  10  10   9       42.73       97.50    132.88 o 
   1  11   9       32.75       70.27     36.97 o 
   2  11   9       22.44       71.39     38.40 o 
   3  11   9       72.67      116.75     48.58 o 
   4  11   9        0.79        6.03     39.38 o 
   5  11   9      133.63      122.66     49.41 o 
   6  11   9        2.12       25.98     51.97 o 
   7  11   9       82.58       72.00     75.19 o 
   8  11   9       16.88      134.60     76.44 o 
   0  12   9       17.00       65.83     80.41 o 
   1  12   9        3.44        5.34     53.92 o 
   2  12   9        0.91       -0.57     93.11 o 
   3  12   9        9.07      -43.26    115.09 o 
   0   0  10       33.21       95.12     23.03 o 
   1   0  10     2119.67     2161.17     74.51 o 
   2   0  10     1793.21     1815.68     72.90 o 
   3   0  10     3186.70     3218.31    104.26 o 
   4   0  10    18636.09    18812.75    535.20 o 
   5   0  10        9.89       12.15     13.26 o 
   6   0  10     5853.21     5977.52    204.30 o 
   7   0  10      891.77      967.16     59.78 o 
   8   0  10     2286.81     2257.10    101.18 o 
   9   0  10      434.98      659.82     75.50 o 
  10   0  10      819.73      683.72     78.89 o 
  11   0  10     1022.89      943.54    105.09 o 
  12   0  10      652.98      940.79    100.18 o 
  13   0  10        7.75      101.70     59.66 o 
  14   0  10      312.26      396.01     76.92 o 
  15   0  10        6.27       40.62     58.89 o 
  16   0  10      156.92      197.51    198.78 o 
  17   0  10        0.64      -25.86    130.93 o 
   1   1  10     3896.23     3598.66     80.92 o 
   2   1  10      619.99      620.20     25.76 o 
   3   1  10     1542.17     1648.21     44.20 o 
   4   1  10     2515.63     2413.87     58.50 o 
   5   1  10      449.16      488.84     26.03 o 
   6   1  10       32.58       26.40     12.24 o 
   7   1  10       58.03       78.28     17.96 o 
   8   1  10      285.03      249.48     28.84 o 
   9   1  10       10.91       60.56     22.21 o 
  10   1  10       55.43       34.06     24.76 o 
  11   1  10      197.67      171.10     38.35 o 
  12   1  10       10.19       81.60     35.22 o 
  13   1  10       52.19      128.03     38.59 o 
  14   1  10        1.85       66.47     39.08 o 
  15   1  10       52.35       54.61     50.99 o 
  16   1  10        7.82      -58.14     67.89 o 
  17   1  10        1.03      106.63    163.69 o 
   0   2  10     1272.36     1368.89     54.78 o 
   1   2  10       23.00       42.69      9.45 o 
   2   2  10     6404.88     6468.20    137.57 o 
   3   2  10     1595.97     1712.51     45.53 o 
   4   2  10     8844.51     9247.61    193.15 o 
   5   2  10      413.71      509.69     24.83 o 
   6   2  10     3353.32     3094.78     88.62 o 
   7   2  10      286.25      390.55     29.29 o 
   8   2  10     1546.50     1583.18     68.62 o 
   9   2  10      168.63      176.62     28.03 o 
  10   2  10      364.14      422.91     46.40 o 
  11   2  10       13.90       -4.27     24.75 o 
  12   2  10      401.39      413.41     49.84 o 
  13   2  10        0.30       52.25     34.52 o 
  14   2  10      534.80      643.89     67.80 o 
  15   2  10        3.66       -5.33     46.70 o 
  16   2  10      145.55      138.81     66.03 o 
   1   3  10      775.67      824.68     30.60 o 
   2   3  10     3762.07     3727.90     87.65 o 
   3   3  10        1.42       34.77     12.51 o 
   4   3  10        3.58        0.15     11.89 o 
   5   3  10      618.13      716.40     37.60 o 
   6   3  10       42.39        6.17     15.68 o 
   7   3  10        1.14       33.49     18.45 o 
   8   3  10        7.31       35.67     21.40 o 
   9   3  10       50.78       17.55     22.33 o 
  10   3  10      250.14      190.22     31.01 o 
  11   3  10       77.09       59.78     29.23 o 
  12   3  10       10.49       61.19     31.63 o 
  13   3  10      104.17      163.48     37.34 o 
  14   3  10        0.74        9.01     38.61 o 
  15   3  10        1.54      -26.24     46.85 o 
  16   3  10       34.54      -10.89    134.43 o 
   0   4  10     1629.41     1607.58     74.73 o 
   1   4  10     1514.10     1663.00     50.28 o 
   2   4  10     6135.01     5629.28    135.64 o 
   3   4  10       58.85       93.97     16.32 o 
   4   4  10      546.70      491.79     28.94 o 
   5   4  10        6.32       -5.90     15.79 o 
   6   4  10     1120.00     1072.88     50.69 o 
   7   4  10      222.52      217.06     30.70 o 
   8   4  10     2062.05     2207.53     91.41 o 
   9   4  10       16.76       51.26     24.06 o 
  10   4  10      516.58      559.30     58.96 o 
  11   4  10       83.96       94.44     35.47 o 
  12   4  10       59.47       42.93     31.46 o 
  13   4  10       13.57       24.36     34.79 o 
  14   4  10      146.18       86.75     58.08 o 
  15   4  10        7.47       31.62     62.26 o 
   1   5  10     1164.31     1210.72     47.29 o 
   2   5  10       94.92      111.05     19.43 o 
   3   5  10       30.26       58.18     16.44 o 
   4   5  10       23.77      -10.52     15.17 o 
   5   5  10       55.95       33.55     19.35 o 
   6   5  10      209.00      238.16     26.86 o 
   7   5  10      163.72      201.81     26.41 o 
   8   5  10       26.65       -9.43     19.19 o 
   9   5  10      174.19      184.04     32.05 o 
  10   5  10        1.90       22.28     27.41 o 
  11   5  10       63.95       92.98     33.02 o 
  12   5  10       12.43       80.79     42.11 o 
  13   5  10        1.05      -11.19     39.40 o 
  14   5  10       19.97      -37.81     47.92 o 
  15   5  10        1.14        0.41     65.32 o 
   0   6  10     4021.77     3556.57    150.37 o 
   1   6  10      243.54      235.21     25.17 o 
   2   6  10     1354.84     1378.56     57.89 o 
   3   6  10      282.41      290.76     26.97 o 
   4   6  10      483.85      516.61     35.29 o 
   5   6  10        7.27       37.74     20.53 o 
   6   6  10      459.24      591.27     42.79 o 
   7   6  10       49.99       40.59     22.64 o 
   8   6  10      208.72      174.35     28.45 o 
   9   6  10       40.25       10.37     26.15 o 
  10   6  10      230.89      150.90     36.04 o 
  11   6  10        0.78       -9.51     28.40 o 
  12   6  10      275.34      365.81     55.55 o 
  13   6  10        0.02       64.53     44.20 o 
  14   6  10       80.72       23.92     82.64 o 
  15   6  10        4.29       95.44    100.56 o 
   1   7  10       42.65       31.65     18.92 o 
   2   7  10       37.84       15.75     18.14 o 
   3   7  10      157.94      114.37     23.02 o 
   4   7  10       60.63       88.19     24.41 o 
   5   7  10      283.18      280.19     32.84 o 
   6   7  10      220.41      238.09     32.13 o 
   7   7  10       51.44       88.99     27.29 o 
   8   7  10        6.00       -5.75     25.95 o 
   9   7  10       22.93       39.38     28.32 o 
  10   7  10       75.13      157.38     39.39 o 
  11   7  10        2.26       64.51     37.68 o 
  12   7  10        2.22       -8.90     46.72 o 
  13   7  10        0.03       33.42     62.65 o 
  14   7  10        0.19       68.53    158.93 o 
   0   8  10     1593.26     1384.98     94.84 o 
   1   8  10        8.74       17.95     20.19 o 
   2   8  10       22.96       23.99     21.92 o 
   3   8  10        0.48       20.06     20.52 o 
   4   8  10      328.70      307.81     50.21 o 
   5   8  10        5.34       23.05     25.45 o 
   6   8  10      302.67      280.94     36.82 o 
   7   8  10        0.46       41.05     29.16 o 
   8   8  10       82.81      106.00     30.45 o 
   9   8  10        2.11       53.82     31.57 o 
  10   8  10      304.14      281.34     47.77 o 
  11   8  10        6.38       18.96     46.71 o 
  12   8  10      168.58      132.50     68.48 o 
   1   9  10       18.61       32.82     24.82 o 
   2   9  10        0.85       25.69     24.72 o 
   3   9  10      172.31      222.75     33.84 o 
   4   9  10       37.26       49.94     29.01 o 
   5   9  10       13.12      -25.71     25.71 o 
   6   9  10        1.35       34.66     28.70 o 
   7   9  10        0.26      -19.13     29.39 o 
   8   9  10       43.54       -3.49     31.89 o 
   9   9  10        1.78       73.07     41.64 o 
  10   9  10       19.07       46.79     57.25 o 
  11   9  10        6.66       98.66    125.39 o 
   0  10  10       56.66       43.58     42.14 o 
   1  10  10        0.01       23.51     26.52 o 
   2  10  10      272.73      293.52     37.61 o 
   3  10  10        0.91      -14.73     27.96 o 
   4  10  10       58.20       87.06     33.21 o 
   5  10  10       58.33       71.74     37.60 o 
   6  10  10       64.16      126.45     39.35 o 
   7  10  10        1.48       26.88     39.10 o 
   8  10  10       34.40      108.51     45.98 o 
   9  10  10       13.20       40.31     59.03 o 
   1  11  10        3.10       46.20     37.22 o 
   2  11  10       13.67       22.32     35.92 o 
   3  11  10       32.30      105.90     40.90 o 
   4  11  10        0.23       60.37     45.88 o 
   5  11  10        4.37        8.06     46.41 o 
   6  11  10       11.41       38.01     54.87 o 
   7  11  10        0.32       50.81     76.59 o 
   0  12  10       24.10       40.70     80.19 o 
   1  12  10        3.32      -33.42     55.84 o 
   2  12  10       50.42      104.08    104.35 o 
   1   1  11      611.07      635.95     25.82 o 
   2   1  11     4313.59     4321.60     96.13 o 
   3   1  11     2885.29     3007.66     70.03 o 
   4   1  11      301.31      376.33     19.60 o 
   5   1  11     2945.76     3017.60     75.76 o 
   6   1  11      368.59      416.36     24.11 o 
   7   1  11     3245.53     2945.24     88.60 o 
   8   1  11       93.01      102.96     22.93 o 
   9   1  11     2637.90     2396.44     89.76 o 
  10   1  11      284.11      270.92     51.95 o 
  11   1  11      278.30      178.06     38.63 o 
  12   1  11      113.80       51.36     36.58 o 
  13   1  11      504.98      604.59     61.38 o 
  14   1  11       23.63       95.96     38.16 o 
  15   1  11      290.60      268.86     65.17 o 
  16   1  11       40.87      -31.91     60.70 o 
   0   2  11        5.57       13.60     13.50 o 
   1   2  11      843.59      848.15     30.12 o 
   2   2  11      140.23      150.27     13.64 o 
   3   2  11      623.00      593.33     25.03 o 
   4   2  11      920.73      989.73     33.71 o 
   5   2  11       12.56       22.88     13.48 o 
   6   2  11        1.45       26.06     17.42 o 
   7   2  11      155.29      162.12     25.24 o 
   8   2  11      319.13      268.89     31.04 o 
   9   2  11     1120.68     1097.69     59.00 o 
  10   2  11      128.62      148.03     33.41 o 
  11   2  11       16.91       26.06     27.63 o 
  12   2  11        4.23       -6.13     31.68 o 
  13   2  11        1.05       25.57     33.73 o 
  14   2  11        3.37        0.13     38.01 o 
  15   2  11        0.28       -4.30     44.09 o 
  16   2  11        3.21       18.67     95.54 o 
   1   3  11     3124.52     3153.62     73.68 o 
   2   3  11     1158.06     1100.31     35.40 o 
   3   3  11     1996.81     1910.19     67.83 o 
   4   3  11      217.33      226.72     20.68 o 
   5   3  11     3071.00     3156.96     91.14 o 
   6   3  11      555.90      578.85     35.25 o 
   7   3  11     2818.12     2744.56     92.56 o 
   8   3  11      156.60      104.55     24.70 o 
   9   3  11      299.63      397.06     40.77 o 
  10   3  11       94.40      165.78     30.40 o 
  11   3  11      789.87      743.63     57.13 o 
  12   3  11       51.02       29.63     34.74 o 
  13   3  11      320.53      363.90     54.85 o 
  14   3  11       26.96       94.44     44.06 o 
  15   3  11       59.62       87.02     54.40 o 
   0   4  11    10765.89    10431.49    342.75 o 
   1   4  11       22.68       24.24     11.90 o 
   2   4  11      300.57      319.79     23.62 o 
   3   4  11       28.24       46.51     15.27 o 
   4   4  11      187.67      202.48     21.39 o 
   5   4  11       89.08       88.56     19.91 o 
   6   4  11      136.38      163.55     23.83 o 
   7   4  11      483.77      563.65     44.15 o 
   8   4  11        9.31       20.92     28.44 o 
   9   4  11      346.89      289.21     34.24 o 
  10   4  11       66.56       72.66     30.57 o 
  11   4  11        0.07       44.36     29.99 o 
  12   4  11      125.73      188.05     39.38 o 
  13   4  11       30.71       12.95     34.00 o 
  14   4  11       34.13       70.26     46.84 o 
  15   4  11        0.29       23.35     65.98 o 
   1   5  11     2100.32     2035.54     70.21 o 
   2   5  11      240.19      307.56     31.59 o 
   3   5  11     4358.99     4069.97    119.51 o 
   4   5  11      153.33      144.71     23.78 o 
   5   5  11      466.52      493.56     34.68 o 
   6   5  11       47.33       73.11     20.77 o 
   7   5  11      917.80      860.28     47.08 o 
   8   5  11       15.09        5.82     21.39 o 
   9   5  11      423.36      455.41     45.42 o 
  10   5  11        4.90        9.16     27.88 o 
  11   5  11      234.83      296.08     40.57 o 
  12   5  11        1.46       22.08     33.08 o 
  13   5  11      137.14      122.79     44.45 o 
  14   5  11        3.41       12.13     50.28 o 
  15   5  11       63.17      -28.77     93.77 o 
   0   6  11     1332.70     1028.01     74.93 o 
   1   6  11      806.21      751.63     55.11 o 
   2   6  11        0.86       56.50     18.40 o 
   3   6  11        0.51       -7.05     16.83 o 
   4   6  11       48.74       54.11     21.62 o 
   5   6  11       18.90       17.66     20.45 o 
   6   6  11        8.41       28.87     22.22 o 
   7   6  11        6.44      -18.53     21.95 o 
   8   6  11        0.05       45.50     25.19 o 
   9   6  11        0.07        4.80     29.68 o 
  10   6  11       37.94       43.98     29.34 o 
  11   6  11       34.38       87.85     32.18 o 
  12   6  11       90.86      122.57     43.63 o 
  13   6  11       13.58       97.48     48.62 o 
  14   6  11       17.24        3.18     66.87 o 
   1   7  11     1786.20     1634.16     71.98 o 
   2   7  11      173.30      146.85     24.88 o 
   3   7  11      185.06      176.14     26.26 o 
   4   7  11      145.83      169.72     52.41 o 
   5   7  11      683.61      736.07     56.61 o 
   6   7  11       71.03       94.56     27.28 o 
   7   7  11       84.39       65.24     28.00 o 
   8   7  11        2.11        8.18     25.44 o 
   9   7  11      361.05      397.62     55.90 o 
  10   7  11       13.92       36.61     35.37 o 
  11   7  11      232.32      245.20     46.64 o 
  12   7  11       19.08      101.57     50.41 o 
  13   7  11       81.18       89.55     93.88 o 
   0   8  11      567.75      609.77     61.45 o 
   1   8  11       39.82        6.55     21.58 o 
   2   8  11       12.24       -3.97     21.69 o 
   3   8  11       66.24       96.94     25.90 o 
   4   8  11       62.85       46.37     27.01 o 
   5   8  11        2.54       16.18     25.89 o 
   6   8  11        5.64       45.78     28.26 o 
   7   8  11        1.28      -26.18     26.18 o 
   8   8  11       29.17       62.97     30.59 o 
   9   8  11        3.94       26.64     31.03 o 
  10   8  11        1.99       10.13     38.23 o 
  11   8  11        7.76       20.40     45.27 o 
  12   8  11       33.55       18.37     69.14 o 
   1   9  11      162.75      165.53     31.51 o 
   2   9  11        5.44       25.54     25.15 o 
   3   9  11      147.49      102.79     40.00 o 
   4   9  11       53.19      101.81     33.04 o 
   5   9  11      268.02      197.92     34.45 o 
   6   9  11       10.61       45.38     29.59 o 
   7   9  11      113.95       84.14     32.88 o 
   8   9  11       42.26      110.69     36.77 o 
   9   9  11      117.24      185.98     42.40 o 
  10   9  11       31.10      -48.10     48.18 o 
   0  10  11        3.56       29.33     37.66 o 
   1  10  11       18.70       30.03     27.06 o 
   2  10  11        7.03       36.58     27.93 o 
   3  10  11       10.42        9.93     28.40 o 
   4  10  11       95.89      130.79     36.22 o 
   5  10  11       12.61       -1.74     30.60 o 
   6  10  11       12.84       16.61     43.03 o 
   7  10  11        6.27       34.13     39.86 o 
   8  10  11       42.84       13.66     50.40 o 
   9  10  11        6.98       -5.10     94.60 o 
   1  11  11       80.11       69.48     40.91 o 
   2  11  11       87.55       98.80     48.14 o 
   3  11  11       27.30       79.73     41.73 o 
   4  11  11        0.00        1.79     42.41 o 
   5  11  11       34.64       43.59     52.47 o 
   6  11  11        3.49       45.75     70.06 o 
   7  11  11       89.96        7.29    134.63 o 
   0  12  11       64.49       56.44     91.18 o 
   1  12  11        0.93       23.29     75.93 o 
   2  12  11        2.61       43.26    117.03 o 
   0   0  12       63.46      161.02     33.81 o 
   1   0  12      712.82      751.25     47.51 o 
   2   0  12      108.93      121.98     19.20 o 
   3   0  12      576.66      655.25     41.52 o 
   4   0  12     4108.17     4215.76    135.34 o 
   5   0  12        0.39       20.31     15.42 o 
   6   0  12     1076.33     1012.51     71.87 o 
   7   0  12       65.72       32.10     23.21 o 
   8   0  12     2891.43     2586.94    137.67 o 
   9   0  12     2330.53     2070.47    148.07 o 
  10   0  12     1167.18      892.31     92.25 o 
  11   0  12      794.84      698.88     85.94 o 
  12   0  12       87.45       38.73     50.69 o 
  13   0  12      220.01      218.21     72.68 o 
  14   0  12      471.95      532.45     84.19 o 
  15   0  12        5.79      -20.42     98.03 o 
  16   0  12      215.96      389.40    167.87 o 
   1   1  12      511.76      621.29     34.02 o 
   2   1  12      361.00      368.85     20.18 o 
   3   1  12      303.50      314.75     19.30 o 
   4   1  12     1719.05     1725.43     48.49 o 
   5   1  12        0.04       21.27     13.52 o 
   6   1  12        1.80      -11.46     13.27 o 
   7   1  12       42.41       45.18     18.49 o 
   8   1  12      503.03      492.42     44.48 o 
   9   1  12      378.67      369.33     35.82 o 
  10   1  12      275.30      335.30     42.55 o 
  11   1  12       35.06       76.61     34.77 o 
  12   1  12        0.47      104.44     38.18 o 
  13   1  12       30.73       74.08     38.24 o 
  14   1  12        8.08      109.65     41.21 o 
  15   1  12        0.52        5.69     44.87 o 
  16   1  12        0.04       16.37     93.91 o 
   0   2  12     1720.83     1753.55     68.59 o 
   1   2  12       81.98      101.24     12.88 o 
   2   2  12     2685.23     2687.78     65.13 o 
   3   2  12      776.79     1001.72     34.66 o 
   4   2  12      841.25      861.87     32.59 o 
   5   2  12      358.31      361.66     26.46 o 
   6   2  12     2353.31     2196.88     68.29 o 
   7   2  12       58.30       30.54     21.34 o 
   8   2  12     1407.59     1352.87     95.39 o 
   9   2  12      656.05      659.80     46.47 o 
  10   2  12     1214.32     1231.80     65.70 o 
  11   2  12       46.45       39.12     33.36 o 
  12   2  12      567.12      575.84     72.78 o 
  13   2  12        6.47       -7.16     37.41 o 
  14   2  12      152.66       93.63     41.62 o 
  15   2  12        2.35      -50.63     50.63 o 
  16   2  12      114.96      132.10    152.03 o 
   1   3  12      247.34      303.83     27.94 o 
   2   3  12        1.80       -6.10      9.64 o 
   3   3  12      538.78      539.26     26.72 o 
   4   3  12       74.74      101.98     17.30 o 
   5   3  12      482.34      529.97     46.08 o 
   6   3  12       54.34       88.53     20.04 o 
   7   3  12      112.46      122.99     25.09 o 
   8   3  12      381.59      331.56     35.24 o 
   9   3  12       89.12      113.68     32.30 o 
  10   3  12      144.33      122.51     30.83 o 
  11   3  12       15.57       32.26     29.25 o 
  12   3  12        0.20       40.51     31.57 o 
  13   3  12        1.40       28.76     36.51 o 
  14   3  12        0.80       52.34     47.00 o 
  15   3  12        1.24       59.73     55.34 o 
  16   3  12       15.72      -36.94    158.54 o 
   0   4  12      193.11      134.39     34.47 o 
   1   4  12       29.52       24.47     15.17 o 
   2   4  12     5052.69     4920.55    123.45 o 
   3   4  12      124.05      207.50     24.15 o 
   4   4  12     4532.68     4115.99    115.53 o 
   5   4  12       79.06       65.89     26.07 o 
   6   4  12     1397.80     1402.38     65.39 o 
   7   4  12       30.84       28.46     21.39 o 
   8   4  12      843.76      903.20     55.99 o 
   9   4  12      299.59      236.96     34.16 o 
  10   4  12      560.31      530.45     47.43 o 
  11   4  12       12.24       25.86     31.32 o 
  12   4  12      162.56      165.84     40.10 o 
  13   4  12        0.74      -32.60     32.60 o 
  14   4  12      180.80      327.49     59.39 o 
  15   4  12        0.02      -69.39     69.39 o 
   1   5  12     1233.03     1185.62     54.68 o 
   2   5  12      539.51      643.24     38.09 o 
   3   5  12       40.73       62.01     23.79 o 
   4   5  12       72.79       73.01     23.52 o 
   5   5  12      101.35      160.06     28.13 o 
   6   5  12      339.84      312.50     32.50 o 
   7   5  12      648.85      624.62     42.23 o 
   8   5  12       75.05       45.93     25.70 o 
   9   5  12      219.82      278.66     39.61 o 
  10   5  12        0.26        5.73     28.18 o 
  11   5  12       92.16      126.29     34.78 o 
  12   5  12        0.05      -12.35     30.59 o 
  13   5  12       11.78      -18.90     34.85 o 
  14   5  12        0.02       51.92     52.18 o 
  15   5  12        2.13       79.80     99.85 o 
   0   6  12     4138.80     3647.74    160.15 o 
   1   6  12        4.16        3.97     17.92 o 
   2   6  12     1651.61     1566.48     64.04 o 
   3   6  12      180.23      168.49     25.18 o 
   4   6  12      684.93      631.68     44.56 o 
   5   6  12       12.12      -11.16     20.74 o 
   6   6  12      579.32      678.63     52.53 o 
   7   6  12       28.91      -17.60     23.51 o 
   8   6  12      427.25      475.32     45.13 o 
   9   6  12        9.60        3.59     30.45 o 
  10   6  12      399.36      356.19     44.57 o 
  11   6  12        3.45       14.62     30.89 o 
  12   6  12      164.55      178.37     41.42 o 
  13   6  12       20.89       20.01     62.40 o 
  14   6  12       71.00       44.47     73.67 o 
   1   7  12        0.26        6.59     19.93 o 
   2   7  12       35.28       35.66     23.56 o 
   3   7  12       95.62       67.28     22.55 o 
   4   7  12        0.43       42.73     23.30 o 
   5   7  12      131.94      171.16     30.17 o 
   6   7  12        0.01        8.50     24.56 o 
   7   7  12        5.82        2.89     26.10 o 
   8   7  12       15.20       44.94     29.18 o 
   9   7  12       92.56       59.04     35.12 o 
  10   7  12       23.74       28.73     34.58 o 
  11   7  12       26.71       16.08     39.36 o 
  12   7  12        1.68       73.12     54.36 o 
  13   7  12        7.58       64.11     88.41 o 
   0   8  12      816.26      891.51     83.27 o 
   1   8  12      129.24       86.81     35.73 o 
   2   8  12      259.11      296.54     43.42 o 
   3   8  12       20.58       55.89     30.18 o 
   4   8  12      408.01      326.40     37.81 o 
   5   8  12        2.96       28.02     26.93 o 
   6   8  12      497.68      504.62     46.31 o 
   7   8  12        7.86       -1.14     27.03 o 
   8   8  12      112.40      186.98     40.10 o 
   9   8  12        1.17       -2.61     32.90 o 
  10   8  12       88.63       82.97     41.95 o 
  11   8  12       30.85       89.71     50.51 o 
  12   8  12       93.48      141.24    160.19 o 
   1   9  12        0.52       37.75     33.24 o 
   2   9  12        2.66       30.41     26.52 o 
   3   9  12       75.48       49.98     31.73 o 
   4   9  12       50.18       14.22     30.49 o 
   5   9  12        5.78        1.62     30.15 o 
   6   9  12        5.40      -26.67     26.67 o 
   7   9  12        6.70       23.23     29.37 o 
   8   9  12       17.15       -0.66     36.58 o 
   9   9  12        0.99       64.14     44.27 o 
  10   9  12        0.08       51.60     55.18 o 
   0  10  12       80.03       75.42     39.14 o 
   1  10  12        0.27       33.28     26.61 o 
   2  10  12       90.00       84.65     32.69 o 
   3  10  12       70.19       77.55     32.07 o 
   4  10  12      104.25      116.19     34.33 o 
   5  10  12        7.11       11.86     33.05 o 
   6  10  12       65.70      136.98     39.60 o 
   7  10  12        0.13      -38.47     47.45 o 
   8  10  12       51.11       -7.90     55.41 o 
   9  10  12        6.79       49.76     83.43 o 
   1  11  12        2.30       44.59     32.07 o 
   2  11  12        0.05       39.04     41.58 o 
   3  11  12       43.99       41.98     42.83 o 
   4  11  12       10.98      -17.69     44.14 o 
   5  11  12       24.29        6.78     56.56 o 
   6  11  12        0.73     -127.82    127.82 o 
   0  12  12       32.94       -6.66     97.07 o 
   1  12  12        0.83       11.65     90.22 o 
   2  12  12       42.69      -12.93    113.92 o 
   1   1  13     1893.62     1868.77     50.96 o 
   2   1  13     4208.40     3736.81     86.34 o 
   3   1  13     2879.14     2593.19     64.39 o 
   4   1  13      527.58      684.46     28.64 o 
   5   1  13     3876.88     3600.75     93.10 o 
   6   1  13       77.10       58.18     18.64 o 
   7   1  13     1443.69     1480.19     96.33 o 
   8   1  13        7.13       15.08     23.81 o 
   9   1  13      303.29      307.42     38.57 o 
  10   1  13      844.61      719.59     55.29 o 
  11   1  13      621.21      596.35     74.55 o 
  12   1  13      110.63      110.78     40.23 o 
  13   1  13      330.89      264.50     55.60 o 
  14   1  13       15.72       24.98     37.09 o 
  15   1  13      154.66      114.50     53.37 o 
  16   1  13       45.77     -133.75    133.75 o 
   0   2  13     1767.29     1844.97     73.21 o 
   1   2  13      649.30      743.60     35.34 o 
   2   2  13      926.18      991.91     35.50 o 
   3   2  13        7.58       32.22     13.13 o 
   4   2  13       10.88        1.44     13.18 o 
   5   2  13      369.45      391.34     27.19 o 
   6   2  13      135.61      145.63     23.44 o 
   7   2  13       27.18       23.48     21.04 o 
   8   2  13        2.14       56.13     24.23 o 
   9   2  13       26.65       26.22     24.57 o 
  10   2  13        8.73       22.03     26.15 o 
  11   2  13       25.78       18.86     35.37 o 
  12   2  13        0.33       27.47     33.56 o 
  13   2  13       55.31       91.52     38.28 o 
  14   2  13        0.13      -36.84     36.84 o 
  15   2  13        4.95       18.31     54.80 o 
  16   2  13        0.30       -4.57    158.44 o 
   1   3  13     4611.85     4376.43     99.43 o 
   2   3  13      554.81      630.99     32.13 o 
   3   3  13      923.74      960.08     45.66 o 
   4   3  13      643.44      672.76     43.41 o 
   5   3  13      808.63      835.36     50.47 o 
   6   3  13       96.96       72.19     21.15 o 
   7   3  13     1971.11     1847.67     78.49 o 
   8   3  13       36.01       15.38     30.52 o 
   9   3  13     1001.76     1031.81     60.24 o 
  10   3  13        3.40       -6.93     26.97 o 
  11   3  13      391.50      308.24     40.74 o 
  12   3  13       38.21       -1.08     39.21 o 
  13   3  13      325.90      226.51     50.87 o 
  14   3  13        9.53       14.66     41.42 o 
  15   3  13       82.05      159.77     62.82 o 
   0   4  13     3543.26     3320.13    129.06 o 
   1   4  13       41.86       32.67     16.21 o 
   2   4  13       99.24       70.90     19.06 o 
   3   4  13      303.97      296.22     24.91 o 
   4   4  13        2.93       29.29     18.34 o 
   5   4  13        0.47        5.95     17.51 o 
   6   4  13       41.16       26.83     22.78 o 
   7   4  13       96.42      140.22     28.95 o 
   8   4  13       42.44       38.01     23.92 o 
   9   4  13       24.82       62.12     27.08 o 
  10   4  13        5.21       16.00     28.48 o 
  11   4  13        2.19      -22.31     28.66 o 
  12   4  13       62.41       70.62     35.00 o 
  13   4  13        3.80       68.17     45.15 o 
  14   4  13       17.60       26.77     51.64 o 
  15   4  13        0.01       -7.34     77.25 o 
   1   5  13     1850.24     1774.45     67.89 o 
   2   5  13        0.20       19.67     21.07 o 
   3   5  13     1268.79     1254.50     55.95 o 
   4   5  13        0.08       24.30     21.03 o 
   5   5  13      486.66      441.46     37.51 o 
   6   5  13      482.84      442.33     38.52 o 
   7   5  13     1668.06     1555.98     75.47 o 
   8   5  13      248.25      166.12     33.10 o 
   9   5  13      453.08      449.81     44.71 o 
  10   5  13       16.96       63.63     31.24 o 
  11   5  13      219.95      266.01     48.52 o 
  12   5  13        4.58       58.04     32.47 o 
  13   5  13      199.90      187.30     53.84 o 
  14   5  13        0.01      -53.08     53.08 o 
   0   6  13     5423.97     4627.27    195.35 o 
   1   6  13      191.79      163.07     29.61 o 
   2   6  13      989.70      979.76     50.25 o 
   3   6  13       93.57      134.61     23.75 o 
   4   6  13      125.97      154.98     27.28 o 
   5   6  13        3.43       41.92     22.99 o 
   6   6  13        0.47       -7.28     25.97 o 
   7   6  13        0.97      -23.11     23.11 o 
   8   6  13        1.15      -11.19     27.86 o 
   9   6  13       18.18        1.02     52.19 o 
  10   6  13      122.76       97.77     36.12 o 
  11   6  13        3.83       55.26     34.27 o 
  12   6  13      225.24      317.81     48.54 o 
  13   6  13        0.16      -51.00     51.00 o 
  14   6  13       20.14      169.23    187.70 o 
   1   7  13      973.01      883.16     69.14 o 
   2   7  13       20.88       59.84     22.40 o 
   3   7  13      491.90      465.58     40.26 o 
   4   7  13      112.60       84.57     25.79 o 
   5   7  13      688.23      718.66     51.27 o 
   6   7  13       30.57       24.68     26.61 o 
   7   7  13      176.43      192.59     34.10 o 
   8   7  13        5.63       78.85     30.31 o 
   9   7  13      139.81      137.05     39.15 o 
  10   7  13        2.84       19.64     49.59 o 
  11   7  13      241.91      226.71     45.11 o 
  12   7  13       35.56       15.98     55.78 o 
  13   7  13       77.16      109.45    117.08 o 
   0   8  13      191.28      174.45     48.60 o 
   1   8  13       45.13       62.90     25.59 o 
   2   8  13       11.33        6.42     24.86 o 
   3   8  13        5.80       25.25     28.27 o 
   4   8  13       29.67       78.49     34.58 o 
   5   8  13        0.26       14.90     26.98 o 
   6   8  13        0.25        7.80     27.90 o 
   7   8  13        0.01      -20.47     32.51 o 
   8   8  13       58.66       12.76     39.76 o 
   9   8  13       10.76       42.73     33.50 o 
  10   8  13        4.82       43.30     43.74 o 
  11   8  13        1.71       27.20     51.63 o 
  12   8  13       17.43      -69.21    152.12 o 
   1   9  13       88.92       43.90     27.29 o 
   2   9  13        8.06        8.13     28.79 o 
   3   9  13      338.27      243.91     41.26 o 
   4   9  13       14.46        0.24     28.73 o 
   5   9  13      306.53      255.38     40.75 o 
   6   9  13       17.50       57.40     32.08 o 
   7   9  13       81.32      110.01     34.58 o 
   8   9  13        2.69       78.30     36.15 o 
   9   9  13       93.35      111.83     49.75 o 
  10   9  13       12.21      140.77     73.43 o 
   0  10  13       14.45       45.12     37.53 o 
   1  10  13        3.53       47.61     27.65 o 
   2  10  13        4.34       14.28     30.92 o 
   3  10  13        3.43       37.78     31.66 o 
   4  10  13       11.23       64.75     33.27 o 
   5  10  13       11.43       54.96     35.63 o 
   6  10  13        4.49       -3.00     35.43 o 
   7  10  13       18.18        2.33     46.04 o 
   8  10  13       28.76       -9.36     73.94 o 
   9  10  13        0.27      120.53    130.25 o 
   1  11  13      124.93      168.08     49.68 o 
   2  11  13       59.11       -6.31     38.27 o 
   3  11  13       42.61       64.72     45.84 o 
   4  11  13        0.02      -17.66     47.69 o 
   5  11  13        4.32      -26.16     98.88 o 
   0   0  14    11231.14    11477.91    477.84 o 
   1   0  14      951.90      902.47     48.96 o 
   2   0  14    11631.16    11885.81    349.66 o 
   3   0  14     2778.05     2667.79     93.84 o 
   4   0  14     1916.28     1948.73     78.17 o 
   5   0  14     2000.54     2174.10     96.99 o 
   6   0  14     2785.51     2684.22    114.05 o 
   7   0  14        5.93       -1.29     28.62 o 
   8   0  14      480.72      480.06     56.01 o 
   9   0  14      870.36      747.96    107.70 o 
  10   0  14      476.64      580.71     79.54 o 
  11   0  14      472.28      457.27     77.24 o 
  12   0  14       49.78      125.27     58.63 o 
  13   0  14       48.76      121.95     55.46 o 
  14   0  14      210.64      258.00     73.59 o 
  15   0  14       36.85      110.98     76.20 o 
   1   1  14     2015.24     2028.05     55.02 o 
   2   1  14       25.14       64.25     14.25 o 
   3   1  14       11.20       37.08     13.08 o 
   4   1  14      195.54      176.31     18.14 o 
   5   1  14      172.52      204.31     20.39 o 
   6   1  14      589.79      570.61     39.57 o 
   7   1  14       42.42       81.11     22.07 o 
   8   1  14       15.58        9.49     20.84 o 
   9   1  14      225.01      150.86     37.98 o 
  10   1  14       56.10       58.20     30.46 o 
  11   1  14      141.71      114.35     38.70 o 
  12   1  14        2.18      112.98     56.25 o 
  13   1  14       41.30       86.84     38.71 o 
  14   1  14       14.15       31.18     42.38 o 
  15   1  14        0.82       78.11     50.07 o 
   0   2  14     6815.96     6380.30    197.27 o 
   1   2  14       78.19       66.33     14.04 o 
   2   2  14     4316.87     4122.19     95.45 o 
   3   2  14     1565.65     1670.41     50.25 o 
   4   2  14     1371.56     1655.77     57.59 o 
   5   2  14      153.29      181.16     22.31 o 
   6   2  14     1128.62     1214.88     56.02 o 
   7   2  14      255.49      165.58     29.31 o 
   8   2  14     1126.60     1118.83     61.47 o 
   9   2  14      459.10      535.41     43.98 o 
  10   2  14     1226.75     1159.07     72.12 o 
  11   2  14       78.48       37.88     33.04 o 
  12   2  14       89.60       79.67     45.99 o 
  13   2  14        1.15        9.97     36.34 o 
  14   2  14       66.89       83.13     42.60 o 
  15   2  14        8.40       91.25     60.34 o 
   1   3  14        5.47        1.87     13.54 o 
   2   3  14      220.87      254.70     31.26 o 
   3   3  14      472.88      592.38     33.83 o 
   4   3  14       13.68        9.62     17.84 o 
   5   3  14      241.39      223.48     26.24 o 
   6   3  14      404.16      430.67     33.47 o 
   7   3  14       41.04       75.79     28.42 o 
   8   3  14      266.78      179.81     30.59 o 
   9   3  14       10.56       19.17     26.17 o 
  10   3  14       68.01      117.44     33.14 o 
  11   3  14        4.52       32.20     30.24 o 
  12   3  14        0.14       28.21     35.21 o 
  13   3  14        3.61       59.83     42.42 o 
  14   3  14        6.07       41.78     48.66 o 
  15   3  14        4.84       18.74     77.89 o 
   0   4  14      884.93      896.61     74.88 o 
   1   4  14      396.51      329.22     32.84 o 
   2   4  14     1872.46     1882.78     74.50 o 
   3   4  14      879.76      908.41     59.99 o 
   4   4  14     1017.86     1172.61     53.27 o 
   5   4  14        7.53        5.17     18.75 o 
   6   4  14      400.99      545.54     38.23 o 
   7   4  14      531.49      537.11     45.66 o 
   8   4  14      336.41      321.01     37.91 o 
   9   4  14      116.53       94.88     31.69 o 
  10   4  14      571.63      404.83     44.69 o 
  11   4  14       37.95       22.80     35.90 o 
  12   4  14      517.72      578.38     52.12 o 
  13   4  14        0.24        8.06     39.64 o 
  14   4  14      138.15      136.35     67.40 o 
  15   4  14        1.13      -17.97     83.14 o 
   1   5  14      433.72      510.63     35.83 o 
   2   5  14      687.96      716.49     42.12 o 
   3   5  14       47.88       44.35     21.82 o 
   4   5  14      191.90      223.39     31.21 o 
   5   5  14      325.12      340.08     34.40 o 
   6   5  14      107.76      139.52     27.97 o 
   7   5  14      693.71      697.75     64.93 o 
   8   5  14       15.91       -0.70     29.17 o 
   9   5  14       24.13       47.26     31.15 o 
  10   5  14       10.75        6.31     34.32 o 
  11   5  14      222.37      235.72     39.42 o 
  12   5  14        3.66       25.18     33.64 o 
  13   5  14       26.02       22.33     41.45 o 
  14   5  14        0.28       43.78     78.22 o 
   0   6  14        4.19      106.99     34.81 o 
   1   6  14        5.29       15.84     21.04 o 
   2   6  14      709.68      706.24     43.68 o 
   3   6  14      354.57      371.56     35.47 o 
   4   6  14      608.85      532.07     42.27 o 
   5   6  14       11.00       -0.42     22.66 o 
   6   6  14      364.24      351.95     48.87 o 
   7   6  14        0.73       16.63     26.05 o 
   8   6  14      294.86      286.60     58.75 o 
   9   6  14        0.37       10.35     31.84 o 
  10   6  14      395.38      438.80     51.11 o 
  11   6  14       17.15       69.56     37.73 o 
  12   6  14      151.40      236.80     46.04 o 
  13   6  14        0.38        5.54     48.77 o 
   1   7  14        2.08      -12.03     23.48 o 
   2   7  14        1.88       42.47     24.45 o 
   3   7  14        0.44       -0.88     24.93 o 
   4   7  14       61.22       89.04     27.94 o 
   5   7  14       64.03       33.42     26.86 o 
   6   7  14      167.83      186.17     34.81 o 
   7   7  14        0.13       82.68     34.33 o 
   8   7  14        7.48      -27.52     27.52 o 
   9   7  14       81.32       84.06     36.11 o 
  10   7  14        0.47       49.48     39.81 o 
  11   7  14       22.96        4.86     37.90 o 
  12   7  14        8.94       24.60     51.01 o 
   0   8  14      101.76      106.11     39.40 o 
   1   8  14       26.30       34.88     26.37 o 
   2   8  14      350.61      298.43     47.92 o 
   3   8  14       33.45       65.89     31.06 o 
   4   8  14      459.54      332.62     54.53 o 
   5   8  14        2.67       43.69     28.45 o 
   6   8  14      224.49      260.98     37.47 o 
   7   8  14        0.34       24.14     29.19 o 
   8   8  14       62.00       85.16     34.98 o 
   9   8  14        5.62       70.83     36.91 o 
  10   8  14       69.66      102.56     43.71 o 
  11   8  14       41.57       55.66     65.31 o 
   1   9  14        0.22       39.80     27.51 o 
   2   9  14        1.89       30.48     29.70 o 
   3   9  14       26.49       31.20     29.43 o 
   4   9  14       16.94       28.18     30.70 o 
   5   9  14        3.84        9.59     30.88 o 
   6   9  14        2.42       51.25     33.72 o 
   7   9  14        3.73       52.06     33.39 o 
   8   9  14        0.06       30.59     37.66 o 
   9   9  14        0.49       12.86     51.15 o 
  10   9  14        8.01       73.00     85.89 o 
   0  10  14      271.38      273.88     53.43 o 
   1  10  14        2.85       41.46     31.18 o 
   2  10  14       79.65       84.48     34.17 o 
   3  10  14       26.59       23.96     32.86 o 
   4  10  14       88.12      162.33     40.17 o 
   5  10  14        2.34       35.05     38.78 o 
   6  10  14      125.60      145.33     45.91 o 
   7  10  14        0.02        4.82     49.44 o 
   8  10  14       82.81      155.34    112.75 o 
   1  11  14        0.11        3.28     39.76 o 
   2  11  14        0.21       46.78     42.60 o 
   3  11  14        4.77      -26.75     47.88 o 
   4  11  14        6.08       18.86     69.97 o 
   5  11  14       11.55       -4.66     79.38 o 
   1   1  15     6453.28     6629.89    144.88 o 
   2   1  15      610.34      672.44     32.52 o 
   3   1  15     2682.30     2666.23     68.32 o 
   4   1  15        4.25       -5.85     14.26 o 
   5   1  15     4647.14     4695.06    128.28 o 
   6   1  15      134.50      153.07     26.28 o 
   7   1  15     1022.45     1006.66     55.58 o 
   8   1  15        4.11       22.13     23.94 o 
   9   1  15        4.64      -10.84     26.19 o 
  10   1  15      178.58      141.00     36.76 o 
  11   1  15      828.94      829.98     70.56 o 
  12   1  15      142.85      141.73     39.51 o 
  13   1  15      280.22      458.10     56.63 o 
  14   1  15        4.60       -1.86     42.26 o 
  15   1  15      132.92      233.46     68.39 o 
   0   2  15      382.56      467.57     36.50 o 
   1   2  15      138.33      156.02     17.43 o 
   2   2  15       54.64       45.79     14.26 o 
   3   2  15      328.03      466.85     32.06 o 
   4   2  15      123.30      133.50     20.59 o 
   5   2  15      327.43      293.87     28.85 o 
   6   2  15      139.28      117.26     26.24 o 
   7   2  15      547.20      548.02     46.47 o 
   8   2  15       58.65       51.71     25.53 o 
   9   2  15      233.83      243.63     36.74 o 
  10   2  15       23.39       35.48     32.33 o 
  11   2  15       17.99        9.01     33.15 o 
  12   2  15      154.12      185.81     49.35 o 
  13   2  15       26.10       48.75     38.91 o 
  14   2  15        4.66       64.05     46.68 o 
  15   2  15        0.76      -39.91     91.13 o 
   1   3  15     1603.64     1697.70     56.34 o 
   2   3  15        0.15      -15.67     15.67 o 
   3   3  15     2679.47     2552.47     88.82 o 
   4   3  15       24.95       15.37     17.89 o 
   5   3  15      392.06      388.50     32.06 o 
   6   3  15       96.67      152.08     36.43 o 
   7   3  15      618.13      535.26     45.52 o 
   8   3  15       41.74       20.86     25.68 o 
   9   3  15      696.62      681.00     53.01 o 
  10   3  15        2.35        0.49     28.61 o 
  11   3  15      348.46      317.20     44.83 o 
  12   3  15        7.62       28.17     35.95 o 
  13   3  15      321.61      340.93     54.22 o 
  14   3  15        4.67       51.68     65.06 o 
  15   3  15       80.60        7.54     86.67 o 
   0   4  15      531.53      551.52     77.10 o 
   1   4  15       62.53       75.29     20.23 o 
   2   4  15        3.11       13.11     25.17 o 
   3   4  15       11.60       10.24     20.42 o 
   4   4  15       79.81       36.34     25.91 o 
   5   4  15       65.37       48.18     23.36 o 
   6   4  15        0.13        2.44     20.94 o 
   7   4  15      292.15      302.84     35.02 o 
   8   4  15        0.27       15.17     26.56 o 
   9   4  15       25.71        7.71     28.90 o 
  10   4  15       36.68       59.58     31.66 o 
  11   4  15        4.07      -26.87     29.18 o 
  12   4  15       75.93      135.68     39.52 o 
  13   4  15       41.90       96.91     47.96 o 
  14   4  15        0.19       14.16     49.93 o 
   1   5  15     1077.27     1120.32     66.17 o 
   2   5  15       56.84       44.78     20.52 o 
   3   5  15       15.61       30.84     20.36 o 
   4   5  15      151.73      171.45     28.43 o 
   5   5  15      297.53      317.88     35.04 o 
   6   5  15      112.56      133.63     36.52 o 
   7   5  15      490.43      602.03     52.82 o 
   8   5  15       26.00      -14.73     28.89 o 
   9   5  15      430.04      435.48     63.60 o 
  10   5  15        4.81      -30.04     30.04 o 
  11   5  15      355.31      336.31     47.57 o 
  12   5  15       16.88       -4.20     33.13 o 
  13   5  15      209.98      180.93     55.12 o 
  14   5  15        0.03     -118.78    118.78 o 
   0   6  15     3834.57     3578.41    248.08 o 
   1   6  15     1132.60     1058.89     82.87 o 
   2   6  15        6.61       -2.86     20.63 o 
   3   6  15      204.30      267.80     32.57 o 
   4   6  15       10.20       29.52     22.52 o 
   5   6  15        4.73      -22.24     22.24 o 
   6   6  15        2.50       12.71     26.91 o 
   7   6  15      125.91       99.89     34.68 o 
   8   6  15       13.27       21.84     37.11 o 
   9   6  15       21.60       32.59     31.88 o 
  10   6  15       41.03       11.96     32.00 o 
  11   6  15       22.85       67.72     37.20 o 
  12   6  15       34.50       32.16     40.94 o 
  13   6  15       19.00      104.61     77.93 o 
   1   7  15      148.99      207.46     31.45 o 
   2   7  15        3.77       -8.16     25.35 o 
   3   7  15      322.01      294.79     38.91 o 
   4   7  15        0.50       -1.22     26.71 o 
   5   7  15      177.31      181.01     34.28 o 
   6   7  15        9.17       52.50     29.68 o 
   7   7  15      598.33      565.26     50.88 o 
   8   7  15       23.66       48.19     44.55 o 
   9   7  15       95.67      109.93     34.56 o 
  10   7  15        1.37      -35.76     35.76 o 
  11   7  15       64.61       28.81     41.50 o 
  12   7  15       15.32       26.56     71.32 o 
   0   8  15      184.61      117.44     45.23 o 
   1   8  15       23.72       41.95     27.18 o 
   2   8  15       27.62       48.80     31.90 o 
   3   8  15      164.38      167.31     35.93 o 
   4   8  15      136.46      197.06     37.15 o 
   5   8  15       34.30       68.74     31.23 o 
   6   8  15       26.66       54.51     29.38 o 
   7   8  15        8.25       44.71     30.26 o 
   8   8  15       21.28       51.36     34.34 o 
   9   8  15       10.47      -25.75     44.94 o 
  10   8  15        9.38       25.74     41.89 o 
  11   8  15       11.65       51.32     73.93 o 
   1   9  15      240.73      242.05     39.50 o 
   2   9  15       38.73       79.04     47.25 o 
   3   9  15      152.34      180.50     36.28 o 
   4   9  15        3.01        1.91     37.09 o 
   5   9  15      125.24      193.55     58.03 o 
   6   9  15       22.03       68.85     35.75 o 
   7   9  15      130.23      133.74     54.97 o 
   8   9  15       23.48       66.30     44.12 o 
   9   9  15      102.13      249.67     76.31 o 
  10   9  15       10.55       56.28    123.06 o 
   0  10  15        2.33       21.51     41.89 o 
   1  10  15        0.81       75.19     34.51 o 
   2  10  15       29.60       57.18     34.52 o 
   3  10  15        1.26       22.95     34.84 o 
   4  10  15       27.72        5.27     36.61 o 
   5  10  15        0.82      -38.60     38.60 o 
   6  10  15        6.50       31.83     46.88 o 
   7  10  15        1.27       18.91     69.74 o 
   8  10  15        6.56        7.29    162.72 o 
   1  11  15       82.57       36.79     50.62 o 
   2  11  15        7.40      -12.69     59.46 o 
   3  11  15      126.66       94.40     68.79 o 
   4  11  15       32.93        1.60     72.71 o 
   0   0  16     2041.65     2040.08    145.16 o 
   1   0  16      595.80      585.52     41.73 o 
   2   0  16     5510.93     5115.41    164.29 o 
   3   0  16      118.60      163.07     31.89 o 
   4   0  16      715.64      740.95     54.31 o 
   5   0  16      161.03      125.21     29.77 o 
   6   0  16      919.79     1019.79     77.01 o 
   7   0  16      749.27      750.46     70.13 o 
   8   0  16       52.94       43.40     40.10 o 
   9   0  16       74.11      101.85     43.57 o 
  10   0  16     2094.37     1981.19    152.07 o 
  11   0  16      164.55      150.76     60.45 o 
  12   0  16      416.90      558.56    106.41 o 
  13   0  16        7.89      -31.46     54.31 o 
  14   0  16      140.79      101.54     80.61 o 
  15   0  16        1.22      279.36    161.84 o 
   1   1  16      119.53      159.08     17.62 o 
   2   1  16       40.20       69.27     16.20 o 
   3   1  16        1.07       24.93     14.11 o 
   4   1  16      449.28      461.19     28.55 o 
   5   1  16       77.33      107.79     22.32 o 
   6   1  16        2.82       25.04     20.21 o 
   7   1  16       19.68       44.10     23.49 o 
   8   1  16      305.66      252.73     34.93 o 
   9   1  16       73.01      178.70     36.20 o 
  10   1  16       83.77      158.84     38.26 o 
  11   1  16       10.73       82.57     37.61 o 
  12   1  16       49.69      154.36     42.61 o 
  13   1  16       48.70       13.66     39.50 o 
  14   1  16        2.04       39.66     48.70 o 
  15   1  16        9.45       -5.66     97.43 o 
   0   2  16      448.95      507.12     39.23 o 
   1   2  16        8.89        1.17     13.41 o 
   2   2  16     1998.80     1964.41     57.49 o 
   3   2  16      388.11      431.91     27.92 o 
   4   2  16     1498.32     1487.26     61.92 o 
   5   2  16       10.69       15.01     21.03 o 
   6   2  16      684.23      697.96     48.07 o 
   7   2  16       51.06       32.32     24.97 o 
   8   2  16      802.49      876.47     56.26 o 
   9   2  16        4.75      -19.79     28.84 o 
  10   2  16     1236.45     1293.90     79.86 o 
  11   2  16       25.51      -28.66     28.66 o 
  12   2  16      107.92       91.39     43.86 o 
  13   2  16       17.05       27.77     41.12 o 
  14   2  16       80.10       22.13     50.56 o 
  15   2  16        3.58       13.71    101.81 o 
   1   3  16        9.67        5.44     15.95 o 
   2   3  16      170.04      218.68     24.50 o 
   3   3  16      358.68      378.91     31.15 o 
   4   3  16      572.39      472.73     35.03 o 
   5   3  16      367.14      362.91     32.18 o 
   6   3  16       73.14       85.68     25.87 o 
   7   3  16       42.48       65.42     25.45 o 
   8   3  16      120.69      111.87     31.80 o 
   9   3  16       55.43       71.54     31.60 o 
  10   3  16      142.53      117.72     42.23 o 
  11   3  16       10.51       51.63     34.81 o 
  12   3  16       10.11      -33.41     33.41 o 
  13   3  16       42.24       88.26     45.41 o 
  14   3  16       39.56       87.93     56.67 o 
   0   4  16     7096.00     6852.11    307.04 o 
   1   4  16      824.34      901.07     47.77 o 
   2   4  16     1320.61     1254.29     57.77 o 
   3   4  16      227.37      306.50     31.86 o 
   4   4  16        6.86       32.61     21.46 o 
   5   4  16       23.55       -1.31     26.16 o 
   6   4  16      226.08      161.95     33.57 o 
   7   4  16        9.93       -6.68     24.67 o 
   8   4  16      648.48      660.41     51.65 o 
   9   4  16        0.22       26.62     30.63 o 
  10   4  16      617.28      680.60     54.96 o 
  11   4  16        3.79       33.63     32.01 o 
  12   4  16      348.33      283.95     47.47 o 
  13   4  16        9.19      -38.19     41.60 o 
  14   4  16       51.06       54.69     67.76 o 
   1   5  16      280.64      242.59     30.96 o 
   2   5  16        0.52       -3.63     23.19 o 
   3   5  16       73.11       64.10     23.13 o 
   4   5  16      205.82      168.08     27.78 o 
   5   5  16       70.30       81.56     26.79 o 
   6   5  16      110.97       89.30     28.20 o 
   7   5  16        3.67      -17.46     28.59 o 
   8   5  16        0.19       -7.21     31.46 o 
   9   5  16       11.97       -3.50     31.43 o 
  10   5  16       75.74       90.53     36.30 o 
  11   5  16       75.23       54.70     36.87 o 
  12   5  16        0.31      -31.02     37.59 o 
  13   5  16        0.71       36.65     55.44 o 
  14   5  16        1.07       42.96    167.77 o 
   0   6  16      243.02      292.46     58.08 o 
   1   6  16        2.92        4.13     22.48 o 
   2   6  16      637.85      602.93     49.18 o 
   3   6  16       22.43       16.38     24.41 o 
   4   6  16      974.40      878.56     65.24 o 
   5   6  16       53.50      -18.94     25.89 o 
   6   6  16      892.95      838.47     62.94 o 
   7   6  16       69.60       77.03     45.66 o 
   8   6  16      318.67      343.30     46.18 o 
   9   6  16       36.39       -2.05     33.08 o 
  10   6  16      119.36      133.90     40.98 o 
  11   6  16        3.97       17.00     38.30 o 
  12   6  16       24.31       49.12     50.88 o 
  13   6  16        1.75      -21.34     81.47 o 
   1   7  16      263.61      260.18     35.56 o 
   2   7  16       35.81       79.05     30.62 o 
   3   7  16      140.18      182.56     36.17 o 
   4   7  16       62.93       41.27     31.90 o 
   5   7  16      137.38      176.07     34.19 o 
   6   7  16      127.83      125.28     31.52 o 
   7   7  16       17.16       16.72     31.15 o 
   8   7  16       28.12       59.07     32.52 o 
   9   7  16       37.27      -18.03     32.20 o 
  10   7  16       12.51      -40.74     40.74 o 
  11   7  16        0.62      -26.58     44.64 o 
  12   7  16        0.01      -52.39     80.62 o 
   0   8  16        6.34      102.13     42.21 o 
   1   8  16       17.82       12.38     30.18 o 
   2   8  16      426.11      362.35     43.59 o 
   3   8  16        2.27       60.56     39.25 o 
   4   8  16      468.23      491.08     48.92 o 
   5   8  16        9.42       59.28     32.07 o 
   6   8  16      151.01      213.69     39.29 o 
   7   8  16        7.05       63.37     36.21 o 
   8   8  16       55.67       47.27     36.41 o 
   9   8  16        4.41       33.02     40.74 o 
  10   8  16       47.27       86.10     53.68 o 
   1   9  16       21.83       40.73     30.55 o 
   2   9  16        1.54       19.30     29.36 o 
   3   9  16      196.68      218.80     39.82 o 
   4   9  16        1.11      -31.66     31.66 o 
   5   9  16       58.81      123.95     39.38 o 
   6   9  16        0.93       24.76     37.94 o 
   7   9  16       10.67       14.67     44.14 o 
   8   9  16        0.59      -24.91     52.61 o 
   9   9  16        0.39       98.64     69.22 o 
   0  10  16      108.40       -4.65     53.83 o 
   1  10  16        0.33       21.22     36.00 o 
   2  10  16       28.81       30.72     36.54 o 
   3  10  16        4.05       29.63     38.66 o 
   4  10  16       88.47      115.15     44.74 o 
   5  10  16       34.36        5.23     45.34 o 
   6  10  16       94.22      206.46     79.15 o 
   7  10  16        0.11       95.71     77.94 o 
   1  11  16        1.32       13.17     67.72 o 
   2  11  16        0.00      -65.50     65.50 o 
   3  11  16        6.47       92.83    161.07 o 
   1   1  17     1570.59     1483.21     50.06 o 
   2   1  17      302.52      268.90     23.46 o 
   3   1  17        6.15       10.78     14.77 o 
   4   1  17      351.35      465.70     51.47 o 
   5   1  17      803.24      732.36     43.61 o 
   6   1  17      117.08      123.69     24.59 o 
   7   1  17     1375.69     1302.08     71.64 o 
   8   1  17       10.49       55.70     31.72 o 
   9   1  17      105.15       92.91     34.69 o 
  10   1  17       30.50       26.32     34.63 o 
  11   1  17      823.38      755.49     62.32 o 
  12   1  17       72.22       77.19     39.53 o 
  13   1  17      355.33      321.08     55.14 o 
  14   1  17        4.29       39.19     52.85 o 
  15   1  17      212.16       32.93    141.38 o 
   0   2  17      112.68      118.84     25.05 o 
   1   2  17      369.59      365.51     25.00 o 
   2   2  17       43.21       54.58     18.76 o 
   3   2  17     1025.89     1076.37     51.59 o 
   4   2  17        3.37      -14.80     19.35 o 
   5   2  17       27.68       78.58     27.82 o 
   6   2  17       26.03       72.04     25.85 o 
   7   2  17       29.37        3.96     23.97 o 
   8   2  17      150.69      164.86     33.58 o 
   9   2  17        8.67        3.35     32.34 o 
  10   2  17       38.39       82.77     36.86 o 
  11   2  17       30.94       58.14     34.90 o 
  12   2  17       68.75       89.42     42.92 o 
  13   2  17       53.35      101.38     48.74 o 
  14   2  17       17.47      126.52     58.20 o 
  15   2  17        1.25      127.82    155.72 o 
   1   3  17     2163.36     2142.47     77.49 o 
   2   3  17       39.83       39.60     21.92 o 
   3   3  17      760.40      818.69     49.04 o 
   4   3  17       71.57       56.51     21.68 o 
   5   3  17      816.52      945.92     86.00 o 
   6   3  17       29.97       57.68     26.58 o 
   7   3  17      509.98      541.98     62.54 o 
   8   3  17      219.13      227.87     37.37 o 
   9   3  17      458.71      386.87     45.00 o 
  10   3  17       33.91       53.81     34.19 o 
  11   3  17      480.23      409.90     51.79 o 
  12   3  17        0.28       43.94     37.45 o 
  13   3  17      161.07      134.07     49.76 o 
  14   3  17        3.55        2.35     80.28 o 
   0   4  17      155.96      134.50     46.73 o 
   1   4  17      981.60     1030.43     52.79 o 
   2   4  17      183.48      165.84     29.56 o 
   3   4  17      283.36      263.27     33.62 o 
   4   4  17        0.89        1.93     22.18 o 
   5   4  17      101.39       70.61     26.19 o 
   6   4  17       18.74       10.88     26.75 o 
   7   4  17       24.56       16.43     28.87 o 
   8   4  17        0.53        2.28     31.26 o 
   9   4  17        0.04      -28.57     28.57 o 
  10   4  17       24.21       79.98     33.61 o 
  11   4  17        0.01       -1.48     32.86 o 
  12   4  17       47.65       55.40     41.26 o 
  13   4  17       53.11       49.78     47.75 o 
  14   4  17        3.07      -52.60     76.86 o 
   1   5  17     1104.58     1046.72     59.09 o 
   2   5  17      164.34      154.62     31.02 o 
   3   5  17     1732.73     1543.96     74.07 o 
   4   5  17       32.55       53.51     24.19 o 
   5   5  17      703.33      786.84     53.04 o 
   6   5  17       78.88       71.00     31.59 o 
   7   5  17      394.61      357.05     46.95 o 
   8   5  17        3.53       76.21     34.01 o 
   9   5  17      186.22      186.29     39.45 o 
  10   5  17        0.33      -31.08     31.08 o 
  11   5  17      191.89      253.99     53.75 o 
  12   5  17        0.98        8.28     43.61 o 
  13   5  17       64.14      155.95    109.84 o 
   0   6  17        8.21       50.21     36.20 o 
   1   6  17      276.99      165.22     44.58 o 
   2   6  17       43.46       48.57     27.27 o 
   3   6  17      139.29      160.95     34.56 o 
   4   6  17      133.73      100.65     30.26 o 
   5   6  17        9.97        5.06     27.81 o 
   6   6  17       10.63       30.62     30.51 o 
   7   6  17       42.40       88.41     38.73 o 
   8   6  17        2.34       29.32     31.51 o 
   9   6  17        0.39       -1.05     33.41 o 
  10   6  17       32.14       75.47     39.32 o 
  11   6  17       59.45       88.17     45.07 o 
  12   6  17        0.90      -55.36     55.36 o 
   1   7  17      139.06      157.18     44.20 o 
   2   7  17       37.98       76.56     32.62 o 
   3   7  17      735.42      701.80     55.87 o 
   4   7  17       86.08      100.20     34.46 o 
   5   7  17      709.13      624.70     69.45 o 
   6   7  17        8.69       34.91     28.47 o 
   7   7  17      462.61      490.70     50.97 o 
   8   7  17        6.62       70.05     35.38 o 
   9   7  17       43.95       60.53     38.19 o 
  10   7  17        6.11       -2.91     44.11 o 
  11   7  17        1.27       15.88     63.63 o 
   0   8  17      495.64      411.32     60.61 o 
   1   8  17       76.58       77.92     30.58 o 
   2   8  17        0.63        3.32     30.61 o 
   3   8  17        1.82        7.33     28.84 o 
   4   8  17       30.79       41.27     32.73 o 
   5   8  17        0.24       10.61     31.28 o 
   6   8  17       16.62       17.80     33.34 o 
   7   8  17       56.14      123.08     40.04 o 
   8   8  17       15.47       -4.57     37.31 o 
   9   8  17       13.16       23.44     42.57 o 
  10   8  17        0.39       67.41     60.00 o 
   1   9  17      143.99      122.44     35.38 o 
   2   9  17        0.41       12.50     42.47 o 
   3   9  17       55.79       46.49     33.89 o 
   4   9  17        2.68      -28.28     34.32 o 
   5   9  17       29.20       34.91     40.61 o 
   6   9  17        9.32       68.76     44.47 o 
   7   9  17      110.77       53.68     53.54 o 
   8   9  17        1.86       80.44     87.40 o 
   0  10  17        1.18       31.19     62.10 o 
   1  10  17        1.71       23.98     39.37 o 
   2  10  17        1.25       24.82     41.07 o 
   3  10  17        0.20       -0.95     43.23 o 
   4  10  17       44.95      -17.24     47.44 o 
   5  10  17        2.54      -27.10     66.44 o 
   6  10  17       14.88       77.59     81.64 o 
   2  11  17        2.95     -143.76    144.54 o 
   0   0  18     1148.58     1178.05    124.26 o 
   1   0  18      114.95       99.54     24.55 o 
   2   0  18     1296.49     1266.06     77.61 o 
   3   0  18        0.11      -21.66     21.66 o 
   4   0  18      391.40      332.37     45.73 o 
   5   0  18      244.85      304.14     53.93 o 
   6   0  18      379.65      365.58     53.38 o 
   7   0  18        4.29        0.09     39.55 o 
   8   0  18       99.84       99.03     46.75 o 
   9   0  18      120.59      101.64     49.88 o 
  10   0  18     1703.65     1810.14    126.09 o 
  11   0  18       11.96       52.91     71.74 o 
  12   0  18      178.46      128.30     61.55 o 
  13   0  18        0.04       41.85     64.00 o 
  14   0  18      201.29      251.55     88.23 o 
   1   1  18      738.27      683.42     43.63 o 
   2   1  18       52.85      117.43     22.54 o 
   3   1  18     1165.94     1119.51     46.47 o 
   4   1  18       84.99       80.24     22.66 o 
   5   1  18       71.12      132.46     25.55 o 
   6   1  18       39.11       47.26     25.54 o 
   7   1  18        5.27       30.44     28.83 o 
   8   1  18       50.97       85.32     35.25 o 
   9   1  18      104.16       53.55     34.53 o 
  10   1  18       51.86       78.18     36.97 o 
  11   1  18      136.82      134.78     39.23 o 
  12   1  18       39.19       31.86     40.04 o 
  13   1  18        6.73       92.39     48.71 o 
  14   1  18        0.14       74.47     69.37 o 
   0   2  18      625.54      651.70     50.77 o 
   1   2  18       48.11       46.46     18.16 o 
   2   2  18     1474.56     1425.35     56.62 o 
   3   2  18       69.25      123.49     22.85 o 
   4   2  18      399.32      422.77     56.48 o 
   5   2  18       88.11      127.57     27.80 o 
   6   2  18     1037.69     1033.37     59.67 o 
   7   2  18      186.23      209.63     35.08 o 
   8   2  18      252.59      331.58     45.47 o 
   9   2  18       12.13       48.17     35.84 o 
  10   2  18      795.71      762.98     64.12 o 
  11   2  18        1.44      -31.12     31.12 o 
  12   2  18      183.35      258.82     51.75 o 
  13   2  18        2.69       62.32     47.16 o 
  14   2  18       58.12       42.29     71.22 o 
   1   3  18       91.89      110.57     23.47 o 
   2   3  18      246.61      227.13     28.31 o 
   3   3  18      297.25      296.38     33.08 o 
   4   3  18      517.13      422.21     37.90 o 
   5   3  18       36.59       13.29     23.06 o 
   6   3  18      282.43      215.12     34.01 o 
   7   3  18       27.01      -26.45     26.45 o 
   8   3  18        6.82      -18.11     27.17 o 
   9   3  18       13.34        7.90     33.82 o 
  10   3  18       57.15        6.83     36.19 o 
  11   3  18       11.73       66.93     36.92 o 
  12   3  18       24.59       57.36     43.49 o 
  13   3  18       31.99       -4.03     47.12 o 
  14   3  18       15.52       27.27     98.76 o 
   0   4  18     3298.37     3117.92    172.81 o 
   1   4  18      207.76      266.99     34.07 o 
   2   4  18     2648.51     2439.18     94.84 o 
   3   4  18      679.19      617.07     48.71 o 
   4   4  18      311.49      295.25     34.34 o 
   5   4  18       24.12       39.67     30.96 o 
   6   4  18      157.52      133.70     34.46 o 
   7   4  18       18.98      -20.32     30.82 o 
   8   4  18      297.25      296.70     45.27 o 
   9   4  18       36.38       27.79     34.70 o 
  10   4  18      480.80      428.14     49.58 o 
  11   4  18       12.97      -36.08     36.08 o 
  12   4  18       88.64      139.88     45.32 o 
  13   4  18        7.68       -8.81     58.94 o 
   1   5  18       14.74       42.30     24.80 o 
   2   5  18       28.45       33.33     29.15 o 
   3   5  18       33.70       71.90     26.27 o 
   4   5  18       29.11       74.34     26.49 o 
   5   5  18       80.50       83.45     33.49 o 
   6   5  18      168.99       98.18     39.29 o 
   7   5  18      254.48      228.13     41.36 o 
   8   5  18        6.09      -19.22     30.85 o 
   9   5  18       30.09      117.27     36.50 o 
  10   5  18        6.63      -13.89     33.33 o 
  11   5  18        5.28       41.43     39.68 o 
  12   5  18        3.75      -21.98     48.65 o 
  13   5  18       21.05      -60.07    126.07 o 
   0   6  18      173.40      239.96     48.49 o 
   1   6  18       34.67       -7.07     24.62 o 
   2   6  18      635.35      645.10     53.70 o 
   3   6  18       54.80      116.78     33.49 o 
   4   6  18      939.59      776.66     59.57 o 
   5   6  18        0.09      -29.53     29.53 o 
   6   6  18      769.64      810.43     62.43 o 
   7   6  18       71.12       82.15     38.69 o 
   8   6  18      208.90      178.43     44.16 o 
   9   6  18       22.55       64.96     36.11 o 
  10   6  18       25.71       18.43     38.04 o 
  11   6  18        2.69       -2.02     42.73 o 
  12   6  18        2.94       22.65     84.80 o 
   1   7  18       72.26       80.89     32.84 o 
   2   7  18        6.06       -5.20     28.62 o 
   3   7  18        7.80       51.56     30.56 o 
   4   7  18       19.90       -1.45     28.01 o 
   5   7  18        0.74       10.61     30.56 o 
   6   7  18       26.50       23.42     31.14 o 
   7   7  18        0.70       19.99     34.55 o 
   8   7  18       96.25      -22.04     35.83 o 
   9   7  18       22.69       36.55     39.40 o 
  10   7  18        4.74      -43.38     43.38 o 
  11   7  18        9.30       37.71    174.67 o 
   0   8  18       35.55       -5.97     38.62 o 
   1   8  18      163.67      172.65     36.55 o 
   2   8  18      250.49      228.53     38.95 o 
   3   8  18        0.25       -2.28     29.38 o 
   4   8  18      193.15      154.95     38.55 o 
   5   8  18        4.67       20.97     35.40 o 
   6   8  18      161.74      137.44     45.77 o 
   7   8  18        4.23       38.19     45.06 o 
   8   8  18       64.24       84.69     46.78 o 
   9   8  18       12.51      -45.42     48.01 o 
  10   8  18       15.91      -57.44     90.06 o 
   1   9  18       21.22       24.31     33.54 o 
   2   9  18        0.07       53.16     36.34 o 
   3   9  18       13.52       97.83     38.03 o 
   4   9  18       10.68       75.05     40.14 o 
   5   9  18       25.61       -4.96     41.67 o 
   6   9  18       33.81       29.47     47.35 o 
   7   9  18       14.70       53.90     95.99 o 
   8   9  18        8.61      -11.47    104.40 o 
   0  10  18        0.88       36.50     72.27 o 
   1  10  18       11.92       14.16     51.18 o 
   2  10  18       11.82       16.14     47.01 o 
   3  10  18        0.05       36.15     57.65 o 
   4  10  18       75.22       56.07     74.94 o 
   5  10  18        0.82      -19.34    156.30 o 
   1   1  19     1174.48     1383.78     49.96 o 
   2   1  19       29.24       37.16     17.66 o 
   3   1  19     1297.19     1318.95     55.27 o 
   4   1  19      156.21      124.10     28.19 o 
   5   1  19     1770.66     1759.60     77.44 o 
   6   1  19      156.98      114.35     32.11 o 
   7   1  19      564.59      647.77     54.43 o 
   8   1  19      104.27      126.30     39.34 o 
   9   1  19       64.10       32.88     34.57 o 
  10   1  19       46.11       95.42     38.07 o 
  11   1  19      363.18      445.78     53.13 o 
  12   1  19        0.15       42.64     41.99 o 
  13   1  19      217.84      202.69     59.15 o 
  14   1  19       15.03       26.99    105.59 o 
   0   2  19      160.24      166.19     46.67 o 
   1   2  19      390.35      432.49     39.35 o 
   2   2  19       80.89      104.54     23.21 o 
   3   2  19      139.38      130.58     24.87 o 
   4   2  19      458.74      443.42     39.53 o 
   5   2  19        7.45       -1.57     24.44 o 
   6   2  19       44.13       53.66     26.50 o 
   7   2  19       59.19        3.69     30.85 o 
   8   2  19      107.16       72.13     37.09 o 
   9   2  19       52.27       63.85     36.25 o 
  10   2  19      208.32      257.30     45.13 o 
  11   2  19        6.33       57.25     36.79 o 
  12   2  19        2.16       -9.24     38.94 o 
  13   2  19       63.81      143.55     55.34 o 
  14   2  19        4.46      200.24    154.46 o 
   1   3  19     3513.97     3437.01    105.31 o 
   2   3  19       40.86       57.35     23.59 o 
   3   3  19       65.34       34.65     26.54 o 
   4   3  19       85.09       81.13     26.46 o 
   5   3  19      334.56      326.81     40.58 o 
   6   3  19       75.31       57.88     29.44 o 
   7   3  19      577.75      551.73     53.01 o 
   8   3  19      101.15       85.24     34.07 o 
   9   3  19       87.62       80.32     34.40 o 
  10   3  19        5.12        7.16     35.58 o 
  11   3  19      504.75      526.17     79.07 o 
  12   3  19        2.03        1.07     40.26 o 
  13   3  19       69.44       30.40     59.44 o 
   0   4  19       35.66       64.28     36.85 o 
   1   4  19      468.37      479.10     39.80 o 
   2   4  19      268.05      186.16     29.93 o 
   3   4  19        0.27      -18.96     28.85 o 
   4   4  19      141.23      126.98     30.46 o 
   5   4  19       20.86       41.24     29.23 o 
   6   4  19       48.28       63.35     33.44 o 
   7   4  19        0.08       -9.83     31.95 o 
   8   4  19       33.84      117.66     44.95 o 
   9   4  19       10.24       18.41     33.90 o 
  10   4  19        1.03       40.70     40.37 o 
  11   4  19       23.11       47.58     43.22 o 
  12   4  19        0.10      -24.08     46.47 o 
  13   4  19       14.68      -98.76    131.81 o 
   1   5  19      541.19      551.13     46.36 o 
   2   5  19        0.01       64.99     28.91 o 
   3   5  19      650.79      655.34     54.09 o 
   4   5  19       99.66      143.83     31.65 o 
   5   5  19      149.47      208.90     43.41 o 
   6   5  19       82.80       66.63     42.36 o 
   7   5  19      396.91      386.51     51.30 o 
   8   5  19       27.93       47.63     34.05 o 
   9   5  19      129.57      119.39     38.44 o 
  10   5  19        2.57       28.44     37.82 o 
  11   5  19       57.94       64.60     50.54 o 
  12   5  19        6.14       31.40     80.66 o 
   0   6  19      149.40      169.16     48.20 o 
   1   6  19       46.98       58.97     32.19 o 
   2   6  19        0.21       38.26     31.34 o 
   3   6  19        2.56        4.77     30.84 o 
   4   6  19      243.97      295.32     42.63 o 
   5   6  19        0.27       16.32     27.83 o 
   6   6  19       57.97       36.28     34.52 o 
   7   6  19       22.94       35.00     36.91 o 
   8   6  19        0.11       40.08     36.19 o 
   9   6  19        0.02        8.44     54.31 o 
  10   6  19       28.21        6.13     42.77 o 
  11   6  19        1.49       15.78     60.71 o 
   1   7  19       56.10       71.06     30.85 o 
   2   7  19        1.66      -13.95     27.20 o 
   3   7  19      300.82      297.38     41.24 o 
   4   7  19       15.22       42.96     31.86 o 
   5   7  19      347.81      441.78     49.08 o 
   6   7  19      136.87      145.51     53.58 o 
   7   7  19      128.55       68.90     38.25 o 
   8   7  19        2.88      -35.90     35.90 o 
   9   7  19       57.01       17.62     41.97 o 
  10   7  19        0.14      -75.07     75.07 o 
   0   8  19        0.79       40.04     50.31 o 
   1   8  19      128.02       89.80     35.09 o 
   2   8  19        3.04       33.61     32.04 o 
   3   8  19       74.41       98.90     39.79 o 
   4   8  19       16.36       -5.45     33.28 o 
   5   8  19       16.67       53.51     38.66 o 
   6   8  19        0.49       31.26     43.75 o 
   7   8  19        1.95      -32.04     48.56 o 
   8   8  19       14.09      -13.35     59.55 o 
   9   8  19        8.05      -36.11     70.04 o 
   1   9  19       18.22       26.10     37.67 o 
   2   9  19        9.23       20.35     40.65 o 
   3   9  19      117.12       75.77     43.48 o 
   4   9  19        1.35      -40.35     40.35 o 
   5   9  19       70.82       30.71     48.47 o 
   6   9  19        0.41       86.17     79.99 o 
   7   9  19       63.95      -43.84    103.13 o 
   0  10  19        0.70      121.89    160.58 o 
   1  10  19       18.48      -19.21     84.32 o 
   2  10  19        1.47       17.35     81.70 o 
   3  10  19        0.03      -28.48    145.03 o 
   0   0  20      759.15      799.53     77.02 o 
   1   0  20        3.53       10.38     31.31 o 
   2   0  20     1878.50     1704.91     85.64 o 
   3   0  20      251.46      230.77     52.15 o 
   4   0  20     1779.00     1916.14    143.36 o 
   5   0  20      104.35       96.59     45.50 o 
   6   0  20     1004.02      981.16     85.10 o 
   7   0  20       10.73      -25.61     39.52 o 
   8   0  20      239.47      368.30     75.40 o 
   9   0  20        0.82       83.65     55.36 o 
  10   0  20      216.79      286.09    116.61 o 
  11   0  20       20.62       -4.95     78.17 o 
  12   0  20       73.73      -15.45     76.68 o 
  13   0  20        0.63        1.09     77.17 o 
   1   1  20        0.30       22.04     17.20 o 
   2   1  20      115.22      162.87     24.51 o 
   3   1  20       34.39       70.26     25.30 o 
   4   1  20      182.77      130.96     28.48 o 
   5   1  20       11.73       47.15     28.43 o 
   6   1  20      186.85      175.73     37.25 o 
   7   1  20      127.59      127.71     44.85 o 
   8   1  20      350.09      348.37     47.60 o 
   9   1  20        7.58       30.48     35.93 o 
  10   1  20       20.95       86.07     38.42 o 
  11   1  20       29.70       31.54     38.98 o 
  12   1  20        0.37      -15.55     43.40 o 
  13   1  20        3.82       15.43     55.39 o 
   0   2  20     1792.34     1803.74     95.54 o 
   1   2  20      381.41      405.01     33.89 o 
   2   2  20     1523.77     1470.51     69.50 o 
   3   2  20      687.73      649.54     42.41 o 
   4   2  20      341.92      328.33     36.53 o 
   5   2  20       14.86        2.51     25.08 o 
   6   2  20      563.43      644.56     50.61 o 
   7   2  20       15.40       50.15     34.11 o 
   8   2  20       54.08       80.96     36.32 o 
   9   2  20       82.47      102.64     37.95 o 
  10   2  20      687.92      601.22     59.17 o 
  11   2  20        2.28       61.26     38.88 o 
  12   2  20      118.04      133.52     47.07 o 
  13   2  20        6.32       17.54     70.89 o 
   1   3  20      179.83      169.52     27.60 o 
   2   3  20      212.88      241.31     33.31 o 
   3   3  20      422.71      416.38     63.84 o 
   4   3  20      102.91       50.05     38.73 o 
   5   3  20       28.75       48.37     29.93 o 
   6   3  20       71.00       72.40     33.77 o 
   7   3  20        3.29       42.61     32.97 o 
   8   3  20      110.46      159.51     42.59 o 
   9   3  20       26.07       40.39     35.81 o 
  10   3  20        1.01       82.63     39.27 o 
  11   3  20       44.47       98.27     44.34 o 
  12   3  20        0.19      -15.16     43.34 o 
  13   3  20        1.49       52.12     95.43 o 
   0   4  20       36.12       50.41     36.11 o 
   1   4  20       21.62      -27.50     27.50 o 
   2   4  20     1160.18     1110.12     67.28 o 
   3   4  20      258.68      259.09     37.31 o 
   4   4  20      276.00      328.65     39.14 o 
   5   4  20       18.30       39.52     31.19 o 
   6   4  20      156.26      121.35     36.52 o 
   7   4  20        0.49      -30.64     30.64 o 
   8   4  20      122.79       99.31     43.81 o 
   9   4  20        7.91       48.77     40.33 o 
  10   4  20      500.76      444.88     61.46 o 
  11   4  20        1.18      -48.10     48.10 o 
  12   4  20       43.65      151.48     65.11 o 
   1   5  20        4.22        7.93     28.56 o 
   2   5  20        1.52       39.45     29.57 o 
   3   5  20       12.77       52.51     30.99 o 
   4   5  20        0.02       20.18     30.89 o 
   5   5  20       79.35      121.92     39.80 o 
   6   5  20       15.86       61.15     35.83 o 
   7   5  20       94.33       62.64     34.89 o 
   8   5  20        4.17      -31.94     31.94 o 
   9   5  20       41.66       28.90     38.73 o 
  10   5  20       21.62       62.42     42.12 o 
  11   5  20        3.14      -10.69     50.63 o 
   0   6  20       78.92      115.40     44.92 o 
   1   6  20       21.96       88.30     40.80 o 
   2   6  20       84.39       -1.56     32.29 o 
   3   6  20        2.23       20.72     32.05 o 
   4   6  20      152.23      201.79     37.44 o 
   5   6  20       14.04       39.49     36.13 o 
   6   6  20      236.40      258.25     44.33 o 
   7   6  20       27.63      -30.60     36.61 o 
   8   6  20      145.93      173.15     46.77 o 
   9   6  20       21.77       91.60     43.06 o 
  10   6  20       58.58       40.87     46.58 o 
  11   6  20        2.22     -149.11    149.11 o 
   1   7  20       57.67       58.08     33.47 o 
   2   7  20       11.30      -13.03     34.35 o 
   3   7  20        2.66      -16.79     32.55 o 
   4   7  20        2.68       30.67     31.93 o 
   5   7  20       10.59       32.80     33.49 o 
   6   7  20       52.08       60.06     41.21 o 
   7   7  20       19.29      101.22     47.40 o 
   8   7  20        5.02       14.79     42.05 o 
   9   7  20        1.53        4.00     49.11 o 
  10   7  20       18.12      -54.72     85.54 o 
   0   8  20      139.55      198.26     59.42 o 
   1   8  20      220.19      224.73     41.82 o 
   2   8  20       27.09       81.09     36.90 o 
   3   8  20        5.78       80.78     37.34 o 
   4   8  20      150.94      164.49     41.58 o 
   5   8  20        2.87       12.25     43.21 o 
   6   8  20      162.29      296.01     62.37 o 
   7   8  20        5.07       -6.54     53.18 o 
   8   8  20      109.66      120.82    111.78 o 
   1   9  20        0.80       10.95     45.85 o 
   2   9  20        4.37       -5.69     44.83 o 
   3   9  20       20.04        6.63     47.05 o 
   4   9  20        3.46       -9.30     49.48 o 
   5   9  20        8.51      -42.93     83.11 o 
   1   1  21      937.83      888.40     43.67 o 
   2   1  21      262.28      288.96     31.95 o 
   3   1  21      739.78      758.76     49.68 o 
   4   1  21       25.96       27.55     24.83 o 
   5   1  21      694.37      680.12     61.77 o 
   6   1  21       79.84       76.96     34.82 o 
   7   1  21      346.81      278.96     45.06 o 
   8   1  21       28.15       54.89     36.08 o 
   9   1  21      234.19      234.91     45.24 o 
  10   1  21       55.75       60.32     46.72 o 
  11   1  21      119.02      248.19     55.06 o 
  12   1  21       22.50       37.81     49.78 o 
  13   1  21       55.02       42.09    147.94 o 
   0   2  21      341.33      283.73     46.35 o 
   1   2  21      418.64      399.78     38.80 o 
   2   2  21       24.86       57.12     24.72 o 
   3   2  21       36.43      100.73     27.20 o 
   4   2  21       14.92       56.44     28.55 o 
   5   2  21        0.76       45.65     29.06 o 
   6   2  21       12.31       39.63     33.36 o 
   7   2  21       93.17       70.03     36.36 o 
   8   2  21       43.80       17.16     34.29 o 
   9   2  21       22.81       37.74     36.34 o 
  10   2  21       63.82      134.16     42.33 o 
  11   2  21       23.71      110.79     44.81 o 
  12   2  21        0.24       77.87     47.61 o 
  13   2  21       44.14      -98.76    131.52 o 
   1   3  21      886.83      826.64     55.29 o 
   2   3  21       36.61       13.18     25.39 o 
   3   3  21      163.96      209.98     33.88 o 
   4   3  21      224.47      208.46     41.72 o 
   5   3  21      129.20      110.57     36.29 o 
   6   3  21       68.32       44.52     33.25 o 
   7   3  21      635.37      538.53     54.94 o 
   8   3  21       12.43       23.26     34.92 o 
   9   3  21       81.95       95.95     41.50 o 
  10   3  21      109.18      152.15     47.02 o 
  11   3  21      445.35      359.58     62.51 o 
  12   3  21        0.20       28.27     60.95 o 
  13   3  21       44.69       30.52    160.77 o 
   0   4  21      222.73      208.18     47.16 o 
   1   4  21       34.00       59.31     41.51 o 
   2   4  21        2.95       14.91     28.02 o 
   3   4  21       97.14       64.45     27.91 o 
   4   4  21       58.62       60.30     33.55 o 
   5   4  21        4.50       -1.96     31.15 o 
   6   4  21        8.58       43.77     32.75 o 
   7   4  21       22.06      -12.47     32.68 o 
   8   4  21       40.93       22.52     34.39 o 
   9   4  21        0.66       -7.88     38.26 o 
  10   4  21       11.89       16.04     46.20 o 
  11   4  21       34.79       -3.07     51.40 o 
  12   4  21       12.76      238.54    148.43 o 
   1   5  21      132.14      119.03     34.27 o 
   2   5  21        7.16       26.24     30.83 o 
   3   5  21       59.72       47.51     32.21 o 
   4   5  21        1.82       25.68     44.51 o 
   5   5  21      312.16      375.46     51.80 o 
   6   5  21       11.41       31.63     32.57 o 
   7   5  21      443.63      472.37     53.94 o 
   8   5  21        7.07       12.68     35.59 o 
   9   5  21      108.90       25.75     41.15 o 
  10   5  21        0.23       -3.89     50.33 o 
  11   5  21      101.16      263.63     98.14 o 
   0   6  21      102.48      107.44     55.57 o 
   1   6  21       15.17       52.20     33.24 o 
   2   6  21        0.82      -29.86     29.86 o 
   3   6  21        0.73       39.14     32.34 o 
   4   6  21       18.01       67.36     33.16 o 
   5   6  21       46.58       61.98     35.22 o 
   6   6  21       68.70       54.97     42.00 o 
   7   6  21       20.01       -3.99     34.67 o 
   8   6  21        7.49       -0.47     43.85 o 
   9   6  21       14.04       66.59     45.26 o 
  10   6  21        5.43      -55.30     77.95 o 
   1   7  21       48.31       91.33     34.30 o 
   2   7  21        5.28       17.73     34.96 o 
   3   7  21      216.71      191.37     70.51 o 
   4   7  21       11.13      -32.33     32.33 o 
   5   7  21      212.89      209.83     46.58 o 
   6   7  21       28.60       27.57     44.66 o 
   7   7  21       95.97      208.27     56.06 o 
   8   7  21        8.36       -7.14     53.34 o 
   9   7  21       93.86       82.94     93.41 o 
   0   8  21       26.37       -3.06     54.45 o 
   1   8  21      141.89      229.84     47.47 o 
   2   8  21       71.60       37.84     39.01 o 
   3   8  21        2.88      -20.14     38.46 o 
   4   8  21       93.22      257.02     62.58 o 
   5   8  21        3.24       29.43     52.15 o 
   6   8  21        6.54       48.30     56.77 o 
   1   9  21       39.04        1.41     55.12 o 
   2   9  21        9.20       66.93     54.84 o 
   3   9  21      179.35      185.72     75.74 o 
   4   9  21       11.69      142.59    129.09 o 
   0   0  22       16.93       13.49     37.90 o 
   1   0  22        9.11       35.96     35.58 o 
   2   0  22      362.51      324.36     83.82 o 
   3   0  22       19.39       37.57     41.80 o 
   4   0  22      681.53      673.56     97.48 o 
   5   0  22        3.93       -8.36     47.65 o 
   6   0  22     1097.95     1095.60    208.05 o 
   7   0  22      314.90      364.62     78.66 o 
   8   0  22      141.02       47.11     52.96 o 
   9   0  22      147.61      222.91     69.49 o 
  10   0  22       24.43       14.41     59.79 o 
  11   0  22       22.16      102.99    110.92 o 
  12   0  22       36.25      118.23     80.92 o 
   1   1  22        0.15       29.25     20.78 o 
   2   1  22       53.34       -9.32     22.29 o 
   3   1  22       87.52      118.51     27.94 o 
   4   1  22       15.89       -5.75     29.98 o 
   5   1  22        5.42        1.55     33.52 o 
   6   1  22        2.67       -2.00     32.01 o 
   7   1  22       60.50       23.00     34.72 o 
   8   1  22       44.59       61.23     36.78 o 
   9   1  22        0.18        7.37     39.72 o 
  10   1  22        7.42       69.50     43.84 o 
  11   1  22        6.93        0.96     44.88 o 
  12   1  22        5.46      -13.26     53.69 o 
   0   2  22      375.33      328.14     47.53 o 
   1   2  22       38.81       74.70     25.33 o 
   2   2  22      919.35      856.88     53.25 o 
   3   2  22        2.39        3.00     27.60 o 
   4   2  22      205.71      199.88     37.39 o 
   5   2  22       15.97       50.30     32.77 o 
   6   2  22      212.80      192.76     58.77 o 
   7   2  22        4.32       -3.65     33.64 o 
   8   2  22      158.43      109.80     39.84 o 
   9   2  22      168.08      196.84     46.88 o 
  10   2  22      301.44      305.98     51.56 o 
  11   2  22        3.50       64.13     47.74 o 
  12   2  22       32.09      -10.79    139.88 o 
   1   3  22      108.63      118.49     36.76 o 
   2   3  22       12.58       19.46     38.34 o 
   3   3  22       37.33       64.08     31.51 o 
   4   3  22        1.73        2.77     30.28 o 
   5   3  22       37.71      -18.99     30.66 o 
   6   3  22        0.00        6.21     31.48 o 
   7   3  22      162.60      125.38     42.81 o 
   8   3  22       61.85       84.76     41.68 o 
   9   3  22        2.65       20.18     40.25 o 
  10   3  22       48.58       97.46     47.76 o 
  11   3  22       23.39       93.18     53.18 o 
  12   3  22       15.05      -10.11    130.64 o 
   0   4  22       50.37       66.37     64.71 o 
   1   4  22        2.42      -16.69     28.74 o 
   2   4  22      558.02      570.98     52.60 o 
   3   4  22        4.84       29.35     30.85 o 
   4   4  22      148.46      156.36     40.83 o 
   5   4  22       11.17       32.72     33.40 o 
   6   4  22      514.06      430.64     51.78 o 
   7   4  22        0.56       52.00     34.90 o 
   8   4  22      185.01      197.26     49.77 o 
   9   4  22        5.36       22.29     41.38 o 
  10   4  22      371.40      483.22     70.46 o 
  11   4  22       55.49      124.80    157.96 o 
   1   5  22       11.75        3.71     32.14 o 
   2   5  22        1.25      -16.31     47.33 o 
   3   5  22        5.50       18.64     31.01 o 
   4   5  22       21.62       47.86     36.66 o 
   5   5  22       54.94      215.48     44.53 o 
   6   5  22       27.28      106.26     40.60 o 
   7   5  22       19.74       -1.48     35.50 o 
   8   5  22        4.11        4.09     38.78 o 
   9   5  22       40.62       67.25     70.76 o 
  10   5  22        3.07      102.35     66.56 o 
   0   6  22      204.44      225.09     60.63 o 
   1   6  22        1.87       38.52     33.98 o 
   2   6  22      306.39      318.78     52.78 o 
   3   6  22       13.43       11.53     42.82 o 
   4   6  22      211.81      222.58     53.65 o 
   5   6  22        2.23       63.00     40.20 o 
   6   6  22      167.58      142.33     43.19 o 
   7   6  22        0.01        5.33     38.59 o 
   8   6  22       94.58       74.12     49.84 o 
   9   6  22        6.75       -0.51     59.99 o 
  10   6  22       97.14      145.12    121.21 o 
   1   7  22       35.63        7.89     36.04 o 
   2   7  22        0.13        3.24     33.71 o 
   3   7  22       26.54       19.72     36.23 o 
   4   7  22        3.87        8.14     36.43 o 
   5   7  22       41.42      118.07     46.76 o 
   6   7  22        7.20      -46.19     46.19 o 
   7   7  22       11.57       49.86     55.51 o 
   8   7  22        8.24       20.80    164.27 o 
   0   8  22       78.45       73.23     80.16 o 
   1   8  22       34.08       79.64     49.33 o 
   2   8  22       38.55       23.51     42.35 o 
   3   8  22        9.88        9.23     44.73 o 
   4   8  22      266.10      343.74     60.48 o 
   5   8  22        0.03       -7.13     67.34 o 
   1   9  22       22.55      -66.39    138.22 o 
   2   9  22        1.90       61.43    148.24 o 
   3   9  22       24.37       76.94    119.21 o 
   4   9  22        9.38      -49.57    161.94 o 
   1   1  23      415.66      481.89     40.37 o 
   2   1  23       12.60       24.91     27.71 o 
   3   1  23      350.68      365.00     39.09 o 
   4   1  23        3.38       46.88     33.19 o 
   5   1  23      313.78      307.65     44.94 o 
   6   1  23       14.41       30.91     35.85 o 
   7   1  23      473.45      470.80     74.12 o 
   8   1  23       48.47       58.08     41.20 o 
   9   1  23       80.09      113.63     46.31 o 
  10   1  23       35.46       94.23     47.42 o 
  11   1  23       43.91        7.48     48.25 o 
  12   1  23        0.97       62.70    134.53 o 
   0   2  23      636.93      763.69     71.18 o 
   1   2  23      138.19       43.78     26.70 o 
   2   2  23      250.74      207.40     33.71 o 
   3   2  23       14.73        7.71     28.37 o 
   4   2  23        0.09       73.82     32.77 o 
   5   2  23        2.68       10.19     35.50 o 
   6   2  23        7.40       45.13     38.79 o 
   7   2  23       28.96      126.83     41.91 o 
   8   2  23      102.05      122.21     45.04 o 
   9   2  23       21.77       41.31     40.97 o 
  10   2  23       24.49       39.49     46.50 o 
  11   2  23        0.30       28.89     54.27 o 
  12   2  23        0.97       83.89    143.38 o 
   1   3  23      448.11      373.80     48.34 o 
   2   3  23       11.32       15.71     27.80 o 
   3   3  23      415.41      466.96     49.22 o 
   4   3  23      118.12      204.25     40.10 o 
   5   3  23      211.21      238.79     42.61 o 
   6   3  23        2.04        4.94     35.73 o 
   7   3  23      279.24      249.32     46.86 o 
   8   3  23       78.64      107.49     46.18 o 
   9   3  23      161.74       91.90     55.65 o 
  10   3  23       58.98      149.74     54.34 o 
  11   3  23       99.34      138.53     87.86 o 
   0   4  23      224.43      265.19     64.71 o 
   1   4  23        1.13       42.56     32.30 o 
   2   4  23        0.48      -14.12     30.01 o 
   3   4  23       29.63       86.71     39.39 o 
   4   4  23      260.22      240.62     49.36 o 
   5   4  23       34.76       59.13     35.19 o 
   6   4  23       59.95       84.27     37.57 o 
   7   4  23        2.59       14.15     37.70 o 
   8   4  23       30.62       70.03     45.58 o 
   9   4  23       21.23       56.49     51.00 o 
  10   4  23        0.08      -24.21     52.77 o 
  11   4  23        1.23     -124.71    124.71 o 
   1   5  23      513.52      592.51     59.61 o 
   2   5  23       18.12        7.04     31.29 o 
   3   5  23      172.66      201.65     38.93 o 
   4   5  23        6.04       17.99     34.48 o 
   5   5  23      194.26      222.84     45.32 o 
   6   5  23        9.76      103.95     42.08 o 
   7   5  23      215.48      317.12     51.65 o 
   8   5  23        4.04       61.92     46.58 o 
   9   5  23       43.55      130.88     60.59 o 
  10   5  23        0.27      344.88    130.45 o 
   0   6  23       26.15      -38.02     48.09 o 
   1   6  23       18.77       47.95     34.94 o 
   2   6  23        5.17       43.17     33.49 o 
   3   6  23      146.08      166.49     63.18 o 
   4   6  23       75.22       52.21     39.11 o 
   5   6  23        1.23       35.10     38.94 o 
   6   6  23       33.85       37.47     43.99 o 
   7   6  23       28.43       57.50     48.02 o 
   8   6  23        2.55       -0.09     56.97 o 
   9   6  23       21.58      106.98     94.23 o 
   1   7  23       81.13       58.63     56.40 o 
   2   7  23       49.32       73.86     40.14 o 
   3   7  23      180.58      149.09     57.43 o 
   4   7  23        7.14       80.57     48.63 o 
   5   7  23      178.79      247.27     59.20 o 
   6   7  23        3.54      107.80     59.28 o 
   7   7  23       63.06       27.51    160.29 o 
   0   8  23       17.30      -40.65     75.17 o 
   1   8  23       11.41        9.38     58.02 o 
   2   8  23       71.68       59.54     58.71 o 
   3   8  23        5.73       47.67     56.58 o 
   4   8  23       11.33       27.16    112.13 o 
   5   8  23        5.06     -171.27    171.27 o 
   0   0  24       69.69       67.82     45.39 o 
   1   0  24       95.47       74.74     50.66 o 
   2   0  24      561.68      581.76     78.86 o 
   3   0  24      159.49      200.68     62.30 o 
   4   0  24      779.30      808.66    109.07 o 
   5   0  24        1.02       81.07     56.25 o 
   6   0  24      472.73      658.04     91.33 o 
   7   0  24       75.00       32.55     60.02 o 
   8   0  24      123.84      173.78     67.62 o 
   9   0  24       26.49      130.95     67.46 o 
  10   0  24      112.73      192.08     81.01 o 
  11   0  24        0.02      -99.15    132.39 o 
   1   1  24        0.74       36.16     27.75 o 
   2   1  24       94.88      127.46     38.20 o 
   3   1  24       62.30      123.48     39.02 o 
   4   1  24        6.65        0.74     39.63 o 
   5   1  24       29.29       61.31     36.59 o 
   6   1  24        8.23      -22.10     36.11 o 
   7   1  24       33.97       58.36     39.44 o 
   8   1  24        0.30       28.88     40.54 o 
   9   1  24        2.27       -0.95     45.89 o 
  10   1  24        0.89       44.87     49.88 o 
  11   1  24        3.22      -22.37     93.19 o 
   0   2  24        2.46       65.15     38.24 o 
   1   2  24       37.84       17.97     33.64 o 
   2   2  24      834.17      778.13     59.37 o 
   3   2  24        1.28       31.61     33.02 o 
   4   2  24      540.29      531.05     52.09 o 
   5   2  24        9.96       83.14     40.40 o 
   6   2  24      250.18      214.72     47.12 o 
   7   2  24        2.58        5.82     42.85 o 
   8   2  24       73.44      149.37     46.72 o 
   9   2  24       37.45       73.48     48.02 o 
  10   2  24       68.97       78.67     57.71 o 
   1   3  24        9.93       74.45     39.27 o 
   2   3  24        2.85       66.01     31.79 o 
   3   3  24       33.89       48.31     42.47 o 
   4   3  24       25.44       33.93     48.15 o 
   5   3  24        2.13       19.34     34.33 o 
   6   3  24       31.27        0.74     38.37 o 
   7   3  24      162.03      194.22     48.33 o 
   8   3  24       13.18      -36.61     40.85 o 
   9   3  24        4.14       20.20     49.89 o 
  10   3  24       46.36      -31.32     59.08 o 
  11   3  24        3.20     -106.54    120.63 o 
   0   4  24      575.09      685.07    102.01 o 
   1   4  24       30.88       47.03     31.11 o 
   2   4  24      213.07      138.10     36.26 o 
   3   4  24        1.29       50.41     33.70 o 
   4   4  24       79.74       55.59     40.40 o 
   5   4  24        0.08       23.92     42.39 o 
   6   4  24      314.13      274.75     46.16 o 
   7   4  24       65.73       97.69     45.80 o 
   8   4  24       88.53       98.44     51.87 o 
   9   4  24       41.43        6.86     52.07 o 
  10   4  24      107.99      150.64     90.35 o 
   1   5  24        8.97       76.34     34.50 o 
   2   5  24       50.15       73.58     34.50 o 
   3   5  24       38.02       82.35     41.27 o 
   4   5  24        0.30      -33.91     33.91 o 
   5   5  24      105.42       84.81     41.00 o 
   6   5  24        0.61      -30.55     43.83 o 
   7   5  24       15.53       93.03     47.19 o 
   8   5  24        0.19      -10.36     51.30 o 
   9   5  24        5.39      158.61     85.59 o 
   0   6  24      231.91      308.22     74.55 o 
   1   6  24        2.27       12.68     40.63 o 
   2   6  24      248.42      265.94     45.37 o 
   3   6  24        0.53      -47.05     75.92 o 
   4   6  24       61.21      106.31     45.62 o 
   5   6  24        0.44       -7.43     43.63 o 
   6   6  24       42.37       45.93     49.67 o 
   7   6  24        0.79       32.13     64.35 o 
   8   6  24       37.61     -105.76    138.42 o 
   1   7  24       22.91       26.44     46.17 o 
   2   7  24       10.95       70.13     49.38 o 
   3   7  24       24.76       29.95     45.86 o 
   4   7  24       22.27       61.95     57.33 o 
   5   7  24       11.19      -25.97     76.99 o 
   6   7  24        4.68       27.41    157.86 o 
   0   8  24       27.42       51.71    156.59 o 
   1   8  24        0.87       -9.11    102.74 o 
   2   8  24       32.44      -41.02    145.12 o 
   3   8  24        2.07      -37.95    166.02 o 
   4   8  24       45.52     -163.69    163.69 o 
   1   1  25      149.66      166.84     42.10 o 
   2   1  25       82.20      103.31     36.01 o 
   3   1  25      411.25      409.53     64.55 o 
   4   1  25       15.59       13.18     37.34 o 
   5   1  25      157.90      187.51     52.71 o 
   6   1  25       29.62       35.41     42.68 o 
   7   1  25      451.46      473.28     66.75 o 
   8   1  25        0.22       32.85     45.20 o 
   9   1  25      108.55      195.19     57.08 o 
  10   1  25        4.53       17.61     64.90 o 
  11   1  25       75.43       79.12    152.32 o 
   0   2  25        3.50        4.11     44.53 o 
   1   2  25       37.97       59.22     32.64 o 
   2   2  25      130.55      150.49     43.34 o 
   3   2  25        0.00       77.29     34.01 o 
   4   2  25       37.43       17.10     37.48 o 
   5   2  25        3.11       -3.42     37.01 o 
   6   2  25        4.33       -6.89     38.52 o 
   7   2  25        5.61       69.18     44.32 o 
   8   2  25       73.28      102.74     55.72 o 
   9   2  25        9.50      128.17     61.02 o 
  10   2  25       10.53       58.84    125.78 o 
   1   3  25      238.16      345.18     44.07 o 
   2   3  25       23.33       91.09     42.35 o 
   3   3  25      207.91      189.49     47.85 o 
   4   3  25       25.57       58.25     37.69 o 
   5   3  25      152.85      119.83     46.29 o 
   6   3  25        0.82       16.92     39.33 o 
   7   3  25      146.71      194.39     49.54 o 
   8   3  25        6.67       -9.71     48.46 o 
   9   3  25      178.46      152.66     58.68 o 
  10   3  25        5.91      -83.69    120.92 o 
   0   4  25        9.49      115.55     50.14 o 
   1   4  25        2.88        1.99     31.72 o 
   2   4  25       48.97      -17.74     48.55 o 
   3   4  25       31.35       50.76     36.61 o 
   4   4  25        0.09       57.83     36.52 o 
   5   4  25        7.39       59.17     41.32 o 
   6   4  25       19.91      124.84     47.90 o 
   7   4  25        1.53       80.71     48.27 o 
   8   4  25       15.52       25.24     52.10 o 
   9   4  25       63.32      -18.91    124.71 o 
   1   5  25      233.91      294.81     48.11 o 
   2   5  25        3.65       53.86     35.11 o 
   3   5  25      128.68      124.91     43.68 o 
   4   5  25       47.99       11.91     39.70 o 
   5   5  25       58.28       42.19     43.13 o 
   6   5  25        0.35       58.01     49.38 o 
   7   5  25       35.08      -31.28     58.77 o 
   8   5  25       32.18       99.85     84.76 o 
   0   6  25        0.21       50.42     61.91 o 
   1   6  25        2.65      -28.05     38.86 o 
   2   6  25        6.53       34.91     43.89 o 
   3   6  25      126.81       59.21     48.77 o 
   4   6  25       95.23      167.51     52.80 o 
   5   6  25        0.00      111.38     54.37 o 
   6   6  25       11.51        1.87     83.58 o 
   7   6  25        0.27      122.18    165.15 o 
   1   7  25       27.89       41.81     53.05 o 
   2   7  25       10.21       51.07     55.47 o 
   3   7  25       64.67      -59.56     63.39 o 
   4   7  25       16.06      -86.93    149.16 o 
   5   7  25       97.41      -24.30    184.30 o 
   2   8  25       64.70       87.48    164.47 o 
   0   0  26      264.29      210.51     93.80 o 
   1   0  26       24.03       -3.53     72.66 o 
   2   0  26      492.17      310.90     86.28 o 
   3   0  26       22.72      -66.34     66.34 o 
   4   0  26      117.22       90.01     57.41 o 
   5   0  26        0.71       60.34     57.23 o 
   6   0  26      225.33      198.25     67.43 o 
   7   0  26        0.89       21.35     65.42 o 
   8   0  26      404.40      329.64     82.54 o 
   9   0  26        1.48       48.36     80.32 o 
  10   0  26       91.20      122.28    159.02 o 
   1   1  26        0.81       25.95     38.37 o 
   2   1  26        9.85       14.71     37.58 o 
   3   1  26       54.41       78.20     44.38 o 
   4   1  26       22.56       22.53     40.94 o 
   5   1  26       36.33       79.54     43.24 o 
   6   1  26        0.62       62.07     46.04 o 
   7   1  26        6.31       73.91     51.68 o 
   8   1  26        3.85      -48.93     48.93 o 
   9   1  26        0.26       -9.92     56.62 o 
  10   1  26        0.48        0.68    163.50 o 
   0   2  26       56.13      124.48     55.59 o 
   1   2  26       55.29       47.53     36.71 o 
   2   2  26      203.53      204.01     48.34 o 
   3   2  26        2.83       72.58     42.72 o 
   4   2  26      152.41       95.24     41.16 o 
   5   2  26        8.33       24.36     38.34 o 
   6   2  26      254.72      318.14     54.88 o 
   7   2  26        0.87       13.36     51.25 o 
   8   2  26      117.10      124.61     63.92 o 
   9   2  26        9.83       -4.76     82.16 o 
   1   3  26        5.64       52.28     33.92 o 
   2   3  26        3.89       31.54     37.26 o 
   3   3  26        0.40       31.39     35.59 o 
   4   3  26        0.03       42.06     37.17 o 
   5   3  26        0.61       41.62     42.67 o 
   6   3  26        3.09       18.42     44.24 o 
   7   3  26       11.82       17.19     57.49 o 
   8   3  26       17.70       19.04     54.54 o 
   9   3  26        3.33       67.74     87.76 o 
   0   4  26      236.50      316.40     66.67 o 
   1   4  26        1.15        7.91     33.62 o 
   2   4  26       87.43       66.40     37.45 o 
   3   4  26       32.05      110.50     41.58 o 
   4   4  26      134.78      213.33     47.33 o 
   5   4  26       11.62       10.68     43.72 o 
   6   4  26      146.76      174.07     58.98 o 
   7   4  26       38.36       57.49     53.49 o 
   8   4  26       76.51       38.08     89.12 o 
   1   5  26        0.15       35.94     37.46 o 
   2   5  26       71.69       94.69     48.62 o 
   3   5  26        0.76      -56.51     56.51 o 
   4   5  26       22.99       95.53     46.53 o 
   5   5  26       84.63       81.35     52.36 o 
   6   5  26       10.51      -22.27     53.20 o 
   7   5  26        7.01      -32.56    131.71 o 
   0   6  26       85.81      122.29     70.05 o 
   1   6  26       12.05       49.34     47.10 o 
   2   6  26      181.44      165.42     61.80 o 
   3   6  26        0.12      -49.63     49.63 o 
   4   6  26       85.75       85.95     59.14 o 
   5   6  26        1.17      -57.41    104.11 o 
   6   6  26       37.74      -89.23    150.47 o 
   1   7  26       14.13      -15.20    101.44 o 
   2   7  26       31.96      193.14    144.15 o 
   4   7  26        0.28       79.42    200.43 o 
   1   1  27       18.16       53.98     43.11 o 
   2   1  27        1.12       15.36     43.64 o 
   3   1  27      287.33      312.60     53.66 o 
   4   1  27        7.27       -6.73     43.55 o 
   5   1  27      115.14      157.61     50.66 o 
   6   1  27       30.96       61.47     51.10 o 
   7   1  27      256.55      150.92     63.91 o 
   8   1  27       10.19      -45.36     58.03 o 
   9   1  27       47.10       18.37    162.14 o 
   0   2  27       25.26      -13.10     45.88 o 
   1   2  27       12.59       54.84     39.13 o 
   2   2  27       30.04       46.95     50.91 o 
   3   2  27        0.36       34.28     45.23 o 
   4   2  27        0.14       -4.37     38.49 o 
   5   2  27        8.90       65.05     48.30 o 
   6   2  27        2.37       54.22     51.92 o 
   7   2  27        0.02      -52.30     52.30 o 
   8   2  27        1.03       19.96     75.93 o 
   1   3  27      177.48      291.33     51.22 o 
   2   3  27       10.35       28.18     39.50 o 
   3   3  27       91.95       47.32     41.74 o 
   4   3  27       37.04       57.56     53.53 o 
   5   3  27       99.70       88.99     52.19 o 
   6   3  27        0.02       65.72     58.15 o 
   7   3  27      113.43      181.48     59.97 o 
   8   3  27        0.26      -43.06     84.48 o 
   0   4  27        0.35       70.91     56.99 o 
   1   4  27       11.39       33.83     36.36 o 
   2   4  27       47.69       53.24     44.21 o 
   3   4  27       11.68       31.20     60.05 o 
   4   4  27        0.10       70.57     43.98 o 
   5   4  27        7.29        3.80     62.14 o 
   6   4  27        2.34       64.83     60.64 o 
   7   4  27        0.06       14.09    132.97 o 
   8   4  27        2.40      131.48     99.63 o 
   1   5  27      167.05      223.87     49.93 o 
   2   5  27        6.06       32.24     51.09 o 
   3   5  27      120.93       44.32     58.29 o 
   4   5  27       76.78      101.06     54.22 o 
   5   5  27       61.62       42.73     69.98 o 
   6   5  27        0.98      -39.27    137.06 o 
   0   6  27       19.21       89.46     80.09 o 
   1   6  27        0.10      -56.59     56.59 o 
   2   6  27        4.07       99.09     86.96 o 
   3   6  27       13.76      -95.94    142.21 o 
   4   6  27        8.75      -72.00    119.03 o 
   5   6  27       24.73       97.98    164.18 o 
   1   7  27      117.72       97.30    170.30 o 
   1   0  28      348.15      541.91    125.88 o 
   2   0  28      387.34      440.61    140.90 o 
   3   0  28      121.85      110.85    121.50 o 
   4   0  28      263.11      301.39     85.76 o 
   5   0  28       39.99      243.90     89.20 o 
   6   0  28      178.14      237.60    102.25 o 
   7   0  28        6.09       28.40     98.35 o 
   1   1  28       80.71      226.65     64.73 o 
   2   1  28        3.52      -22.59    135.94 o 
   3   1  28        2.23      -13.79     45.00 o 
   4   1  28        1.51       48.23     45.59 o 
   5   1  28        9.86       65.30     54.66 o 
   6   1  28       14.19       30.19     56.60 o 
   7   1  28        4.18       17.62     58.26 o 
   8   1  28        6.56      -37.42     88.54 o 
   0   2  28      149.66      281.71     79.91 o 
   1   2  28       45.06      100.90     44.35 o 
   2   2  28      187.55      152.53     44.98 o 
   3   2  28       10.36       35.42     62.13 o 
   4   2  28       90.72       88.20     57.11 o 
   5   2  28        4.22       68.12     55.14 o 
   6   2  28      104.30       57.56     61.59 o 
   7   2  28        6.67      103.25     72.86 o 
   8   2  28       55.53      -49.09    120.14 o 
   1   3  28       32.39       -1.96     39.67 o 
   2   3  28        5.01       55.15     41.72 o 
   3   3  28       33.35       10.30     44.45 o 
   4   3  28       40.99       42.87     57.24 o 
   5   3  28        0.25      -20.37     55.08 o 
   6   3  28       10.94       48.17     60.75 o 
   7   3  28        7.46      -11.36    182.55 o 
   0   4  28      106.94      291.51     73.10 o 
   1   4  28        0.01       40.76     47.52 o 
   2   4  28       62.70      171.39     52.99 o 
   3   4  28       39.98      -44.47     44.47 o 
   4   4  28       75.01      125.14     61.16 o 
   5   4  28        3.14       44.36     65.24 o 
   6   4  28       72.45        8.17    128.79 o 
   1   5  28       26.50       87.52     58.97 o 
   2   5  28        5.21      -39.41     58.18 o 
   3   5  28        1.44     -107.54    126.42 o 
   4   5  28       10.80       -8.18     89.13 o 
   5   5  28       51.73     -113.32    113.32 o 
   0   6  28      108.33      226.78    161.07 o 
   1   6  28        8.95        7.39    157.47 o 
   1   1  29      121.72      153.48     86.90 o 
   2   1  29        9.28       26.15     81.65 o 
   3   1  29      377.90      337.43     73.01 o 
   4   1  29       19.07       49.32     57.32 o 
   5   1  29       73.70      114.18     59.08 o 
   6   1  29       80.75       45.65     63.02 o 
   7   1  29       62.96       88.30    105.88 o 
   0   2  29      148.78      294.21    124.61 o 
   1   2  29        9.21       44.01     50.94 o 
   2   2  29       21.69       40.91     56.36 o 
   3   2  29       21.72       25.73     59.18 o 
   4   2  29       22.48       23.87     61.56 o 
   5   2  29       36.76       58.74     69.16 o 
   6   2  29        3.76       38.50     84.66 o 
   7   2  29        3.35       36.16    140.26 o 
   1   3  29       86.79      121.88     48.10 o 
   2   3  29        5.51       61.31     48.92 o 
   3   3  29       66.92      -64.04    122.47 o 
   4   3  29        9.87       17.52     57.67 o 
   5   3  29       81.09      169.12     86.94 o 
   0   4  29       17.20      -67.96     82.28 o 
   1   4  29       13.16       19.22     52.94 o 
   2   4  29       43.99      134.68     61.29 o 
   3   4  29       18.64      -63.58     70.11 o 
   4   4  29        2.43       47.41    103.83 o 
   5   4  29        3.23      -66.13    175.70 o 
   1   5  29       18.28       12.40    102.72 o 
   2   5  29        2.58        4.18    107.61 o 
   3   5  29       25.76      120.05    161.55 o 
   2   0  30      121.10       91.18    108.87 o 
   3   0  30       73.23      181.87    115.96 o 
   4   0  30       61.44       51.06     89.10 o 
   5   0  30       14.78      149.60    113.48 o 
   6   0  30       55.16      -44.81    131.61 o 
   2   1  30        2.74       17.83     68.02 o 
   3   1  30        6.84       98.07     67.97 o 
   4   1  30       31.69        1.99     73.14 o 
   5   1  30       32.78       96.08     72.29 o 
   6   1  30        5.58      243.49    161.46 o 
   0   2  30       72.48       51.91    114.80 o 
   1   2  30       73.09       25.13     78.42 o 
   2   2  30      121.99      178.09     73.77 o 
   3   2  30       15.99       95.96    119.73 o 
   4   2  30       33.91      185.05     92.16 o 
   5   2  30       15.81       19.74    109.60 o 
   1   3  30        1.22       -4.24     51.64 o 
   2   3  30       16.12      124.14     67.82 o 
   3   3  30        3.59      -57.29     69.07 o 
   4   3  30        6.40      129.16    116.51 o 
   0   4  30       46.01       23.28    106.36 o 
   1   4  30        0.31       85.17     63.72 o 
   2   4  30       43.02      101.81     88.14 o 
   3   4  30        0.27     -123.45    123.45 o 
   3   1  31       59.75      154.83    110.38 o 
   4   1  31        0.14       -5.24    106.25 o 
   1   2  31       37.37        0.39    128.60 o 
   2   2  31        0.23       82.45    106.29 o 
   3   2  31        4.70       46.55    174.92 o 
   1   3  31       54.00       65.20     85.19 o 
   2   3  31        7.09      -57.76    106.22 o 
                                                 
